# Supplementary material for: Metabolome Profiling of Heat Priming Effects, Senescence, and Acclimation of Bread Wheat Induced by High Temperatures at Different Growth Stages
Source: Int J Mol Sci. 2021 Dec 5;22(23):13139. doi: 10.3390/ijms222313139 (PMC8658393; doi:10.3390/ijms222313139)
Supplement: Supplementary file 1 [file ijms-22-13139-s001.zip]

Archive with 5 entries (5 files):
- Supplementary table S1.xlsx
- Supplementary table S2.xlsx
- Supplementary table S3.xlsx
- Supplementary table S4.xlsx
- Supplementary table S5.xlsx
