# Supplementary material for: Metabolome Profiling of Heat Priming Effects, Senescence, and Acclimation of Bread Wheat Induced by High Temperatures at Different Growth Stages
Source: Int J Mol Sci. 2021 Dec 5;22(23):13139. doi: 10.3390/ijms222313139 (PMC8658393; doi:10.3390/ijms222313139)
Supplement: Supplementary file 1 [file ijms-22-13139-s001.zip › Supplementary table S1.xlsx]

## Sheet: Table S1
Supplementary Table S1. Reaction monitoring conditions for detected metabolites
Compound name	Other name	Formula	Mw.	Solvent	Polarity	Precursor ion	Fragmentor 1	Fragmentor 2	Fragmentor 3	Product ion 1 (CE)	Product ion 2 (CE)	Product ion 3 (CE)	Retention Time
Abscisic acid	ABA	C15H20O4	264.32	50% MeOH	Negative	263.1	130	130	130	153.1(5)	219.1(9)	203.8(21)	17.32
Adenosine		C10H13N5O4	267.1	50% MeOH	Positive	268.11	90	90	90	136(13)	119(55)	94.1(53)	7.73
Alanine		C3H7NO2	89.09	0.1% Formic acid	Positive	90.1	40	40	40	29.2(45)	44.2(9)	45.1(41)	3.225
1-Aminocyclopropanecarboxylic acid	ACC	C4H7NO2	101.05	water	Positive	102.1	50	50	50	56.2(9)	28.3(25)	61.2(5)	3.58
Arginine		C6H14N4O2	174.2	0.1% Formic acid	Positive	175.1	100	100	100	60.2(13)	70.2(25)	116(13)	4.455
Argininosuccinic acid		C10H18N4O6	290.12	0.1% Formic acid	Positive	291.1	120	120	120	43.2(55)	70.2(37)	116(17)	4.382
Ascorbic acid		C6H8O6	176.03	water	Negative	175	100	100	0	115(9)	87.1(21)	0	3.91
Asparagine		C4H8N2O3	132.12	0.1% Formic acid	Positive	133.1	80	80	80	87.1(5)	74.1(13)	28.3(29)	2.845
Aspartic acid		C4H7NO4	133.11	0.1% Formic acid	Positive	134	70	70	70	74.1(13)	88.1(5)	43.2(25)	2.871
beta-Alanine		C3H7NO2	89.05	0.1% Formic acid	Positive	90.1	50	50	50	30.3(9)	45.2(45)	72.2(5)	4.014
Betaine		C5H11NO2	117.08	0.1% Formic acid	Positive	118.1	120	120	120	42.2(55)	58.2(33)	59.2(17)	3.505
Choline		C5H14NO	104.11	0.1% Formic acid	Positive	105.1	110	110	110	61.2(17)	45.2(21)	46.2(25)	6.097
Citric acid		C6H8O7	192.03	50% MeOH	Negative	191	90	90	0	111.0(9)	112.3(21)	0	5.08
Citrulline		C6H13N3O3	175.1	0.1% Formic acid	Positive	176.1	80	80	80	70.2(25)	113.0(13)	159.0(5)	3.381
Cytidine		C9H13N3O5	243.09	50% MeOH	Positive	244.1	90	90	90	112(9)	95.1(49)	42.2(55)	7.27
Cytosine		C4H5N3O	111.04	50% MeOH	Positive	112.05	130	130	130	95.1(21)	40.2(45)	52.2(37)	4.81
Deoxyadenosine		C10H13N5O3	251.1	50% MeOH	Positive	252.11	90	90	90	136(9)	119(49)	43.2(37)	8.04
Deoxycytidine		C9H13N3O4	227.09	50% MeOH	Positive	228.1	50	50	50	112(5)	95.1(45)	42.2(55)	7.71
Deoxyguanosine		C10H13N5O4	267.1	50% MeOH	Positive	268.11	90	90	90	152(5)	135(41)	110(41)	7.21
Deoxyuridine		C9H12N2O5	228.07	50% MeOH	Positive	229.08	50	50	0	112.9(15)	116.9(5)	0	7.07
Fumaric acid (trans-butenedioic acid)		C4H4O4	116.01	0.1% Formic acid	Nega	115	50	50		71.1(5, 10^2)	27.2(10)		9.81
Galacturonic acid		C6H10O7	194.04	0.1% Formic acid	Nega	193	90			113.1(9)			2.67
Gamma-aminobutyric acid	GABA	C4H9NO2	103.12	0.1% Formic acid	Positive	104.1	70	70	70	43.2(17)	45.2(25)	87.1(9)	5.069
Glutamic acid		C5H9NO4	147.13	0.1% Formic acid	Positive	148.1	80	80	80	84.1(17)	56.2(33)	130(5)	3.275
Glutamine		C5H10N2O3	146.14	0.1% Formic acid	Positive	147.1	70	70	70	56.2(33)	84.2(17)	130(5)	3.021
Glyceric acid		C3H6O4	106.03	50% MeOH	Negative	107	90	0	0	75.1(9)	0	0	3.03
Glycine		C2H5NO2	75.07	0.1% Formic acid	Positive	76	20	20	0	30.3(5)	48.2(5)	0	2.908
Guanine		C5H5N5O	151.05	50% MeOH	Positive	152.06	130	130	130	135(21)	110(21)	43.2(33)	7.11
Guanosine		C10H13N5O5	283.09	50% MeOH	Positive	284.1	90	90	90	152(9)	135(41)	110(49)	7.08
Histidine		C6H9N3O2	155.15	0.1% Formic acid	Positive	156.1	100	100	100	83.1(29)	93.1(25)	110(13)	3.924
4-Hydroxybenzoic aldehyde		C7H6O2	122.04	50% MeOH	Negative	121	120	0	0	92.2(25)	0	0	14.6
Hydroxyproline		C5H9NO3	131.13	50% MeOH	Positive	132.1	90	90	90	41.2(33)	68.2(21)	86.2(13)	2.935
Hypoxanthine		C5H4N4O	136.04	50% MeOH	Positive	137.05	130	130	130	110(21)	119(21)	55.2(37)	7.08
Inosine		C10H12N4O5	268.08	50% MeOH	Positive	269.09	90	90	90	137(5)	110(45)	119(53)	7.07
Isoleucine		C6H13NO2	131.17	0.1% Formic acid	Positive	132.1	80	80	80	30.3(21)	44.2(25)	86.2(9)	8.715
Kynurenic acid		C10H7NO3	189.04	50% MeOH	Posi	190	90	90	90	144.1(21,29838)	89.1(49,21833)	116(37,17250)	9.9
Leucine		C6H13NO2	131.17	0.1% Formic acid	Positive	132.1	70	70	70	30.3(17)	43.2(25)	86.2(5)	9.082
Lysine		C6H14N2O2	146.19	0.1% Formic acid	Positive	147.1	80	80	80	56.2(33)	84.2(17)	130(5)	3.808
Malic acid		C4H6O5	134.02	50% MeOH	Negative	133	90	90	0	115.0(9)	71.1(13)	0	3.74
Malonic acid		C3H4O4	104.01	50% MeOH	Negative	103	50	50	0	59.2(5)	41.2(33)	0	4.72
Methionine		C5H11NO2S	149.21	0.1% Formic acid	Positive	150.1	80	80	80	56.2(17)	104(9)	133(5)	7.225
Methionine Sulfoxide		C5H11NO3S	165.05	0.1% Formic acid	Positive	166.1	80	80	80	56.2(25)	74.1(13)	75.1(5)	3.252
Nicotinamide adenine dinucleotide	NAD	C21H27N7O14P2	663.11	50% MeOH	Positive	664.1	170	170	170	136(53)	428(25)	524(17)	7.08
Nicotinic acid		C6H5NO2	123.03	50% MeOH	Positive	124	130	130	130	80.1(21)	78.1(25)	53.2(33)	6
Ornithine		C5H12N2O2	132.09	0.1% Formic acid	Positive	133.1	80	80	80	43.2(37)	70.2(17)	116.0(5)	3.565
2-Oxoglutaric acid		C5H6O5	146.11	50% MeOH	Negative	145	50	0	0	101.1(5)	0	0	4.16
Phenylalanine		C9H11NO2	165.19	0.1% Formic acid	Positive	166.1	80	80	80	77.1(45)	103(29)	120(9)	9.767
Proline		C5H9NO2	115.13	0.1% Formic acid	Positive	116.1	90	90	90	28.3(41)	43.2(37)	70.2(17)	3.829
Putrescine		C4H12N2	88.1	0.1% Formic acid	Positive	89.1	70	70	0	30.3(21)	72.2(5)	0	5.484
4-Pyridoxic acid		C8H9NO4	183.05	50% MeOH	Posi	184.1	90	90	90	148(21,24717)	166.1(9,23244)	65.2(41,9649)	7.42
Pyro-glutamic acid		C5H7NO3	129.04	50% MeOH	Positive	130.05	90	90	90	84.1(13)	41.2(25)	56.2(29)	5.79
Pyruvic acid		C3H4O3	88.06	50% MeOH	Negative	87	100	0	0	43.2(5)			3.88
Salicylic acid (o-hydroxybenzoic acid)		C7H6O3	138.12	50% MeOH	Negative	137	100	100	100	93.1(35)	65.2(35)	39.2(35)	18.83
Serine		C3H7NO3	105.09	0.1% Formic acid	Positive	106.1	70	70	70	42.2(25)	60.2(9)	88.1(5)	2.847
Serotonin		C10H12N2O	176.09	50% MeOH	Positive	177.1	50	50	50	160.1(9)	115.1(33)	117.1(29)	14.25
Shikimic acid		C7H10O5	174.05	50% MeOH	Negative	172.9	100	100	120	136.8(15)	110.9(15)	93.1(15)	3.68
Sinapic acid		C11H12O5	224.07	0.1% Formic acid	Negative	223.1	110	110	110	208(9)	121(29)	164.1(13)	14.73
Succinic acid		C4H6O4	118.03	0.1% Formic acid	Negative	117	60	0	0	73.1(9)	0	0	6.53
Tartaric acid		C4H6O6	150.09	50% MeOH	Negative	149	100	100	100	72.8(20)	43.0(20)	87.1(20)	2.95
Threonine		C4H9NO3	119.12	0.1% Formic acid	Positive	120.1	70	70	70	56.2(17)	74.1(9)	102(5)	3.102
Thymidine		C10H14N2O5	242.09	50% MeOH	Positive	243.1	50	50	50	127(9)	117(5)	109.9(37)	7.3
Trigonelline		C7H7NO2	137.05	water	Positive	138.1	130	130	130	92.1(21)	94.1(21)	39.2(55)	4.3
Tryptophan		C11H12N2O2	204.23	0.1% Formic acid	Positive	205.1	90	90	90	118(29)	146(13)	188(5)	12.583
Tyramine		C8H11NO	137.08	water	Positive	138.1	50	50	50	121.1(9)	77.2(33)	51.2(53)	12.45
Tyrosine		C9H11NO3	181.19	0.1% Formic acid	Positive	182.1	80	80	80	91.1(33)	136(9)	165(5)	7.976
Uridine		C9H12N2O6	244.07	50% MeOH	Positive	245.08	50	50	50	113(5)	96(41)	70.1(37)	7.29
Valine		C5H11NO2	117.15	0.1% Formic acid	Positive	118.1	70	70	70	42.2(49)	55.2(21)	72.2(9)	6.553
Vanillin		C8H8O3	152.05	50% MeOH	Negative	151	90	0	0	136(13)	0	0	15.12
Xanthosine		C10H12N4O6	284.08	50% MeOH	Positive	285.09	90	90	90	153(5)	136(37)	43.2(55)	7.1
