# Supplementary material for: Metabolome Profiling of Heat Priming Effects, Senescence, and Acclimation of Bread Wheat Induced by High Temperatures at Different Growth Stages
Source: Int J Mol Sci. 2021 Dec 5;22(23):13139. doi: 10.3390/ijms222313139 (PMC8658393; doi:10.3390/ijms222313139)
Supplement: Supplementary file 1 [file ijms-22-13139-s001.zip › Supplementary table S2.xlsx]

## Sheet: Table S2
Supplementary Table S2. P-value of fold change between control and each condition
	GS1	GS2	GS3	GS1–3
Abscisic acid	0.22112	0.0014619	0.47986	0.069421
Adenosine	0.018784	0.020135	0.0013797	0.52899
Alanine	0.11812	0.0045679	2.8707e-05	0.028283
1-Aminocyclopropanecarboxylic acid	0.0053643	0.0043295	0.13251	0.00018424
Arginine	0.0011631	9.7613e-06	8.2374e-05	0.85271
Argininosuccinic acid	0.0021718	8.2207e-09	0.0017727	0.00071383
Ascorbic acid	0.33594	1.2968e-08	1.5291e-05	5.3661e-07
Asparagine	0.6414	0.00023415	0.54248	0.99619
Aspartic acid	0.0668	9.7613e-06	0.00075381	0.15744
Beta-alanine	5.2662e-05	0.43208	5.8899e-09	0.0094371
Betaine	0.95813	3.3644e-09	1.7278e-05	0.00024002
Choline	0.0022171	3.0739e-05	0.052805	0.0028934
Citric acid	0.2052	6.6524e-05	0.052805	0.00059838
Citrulline	0.043019	0.00067293	0.00075381	0.00053673
Cytidine	2.0793e-05	0.036123	5.5297e-05	0.010344
Cytosine	0.090023	2.6807e-07	0.0054357	1.1766e-06
Deoxyadenosine	0.0012678	0.59987	1.509e-06	0.081558
Deoxycytidine	0.0012678	0.17042	5.9232e-08	0.062488
Deoxyguanosine	0.0050536	0.090676	2.7454e-06	0.35581
Deoxyuridine	0.0005931	0.053817	1.3461e-06	0.38064
Fumaric acid	0.019323	0.0062112	0.037254	0.00053522
Galacturonic acid	0.98399	0.0016684	5.456e-08	0.54509
Gamma-aminobutyric acid	0.82344	0.0026717	3.8084e-05	0.00059838
Glutamic acid	0.029392	2.7021e-05	2.7304e-07	2.9683e-08
Glutamine	0.98443	0.24356	0.36036	0.009116
Glyceric acid	0.85376	0.00085042	0.0018935	0.016837
Glycine	0.017734	2.7272e-05	2.8874e-07	0.81884
Guanine	0.0012678	0.43977	0.00016483	0.99619
Guanosine	0.0080943	0.74035	1.4607e-06	0.00059838
Histidine	0.0099455	0.00033452	1.3461e-06	0.0030026
4-hydroxybenzaldehyde	0.33912	0.00033452	0.11442	0.0012224
Hydroxyproline	0.016317	0.0011017	0.0018935	0.0028934
Hypoxanthine	0.019323	0.022699	0.13035	0.0020102
Inosine	0.0005931	0.0062112	0.0053671	2.0803e-05
Isoleucine	0.1448	4.3535e-05	0.25198	0.41219
Kynurenic acid	0.0068427	0.7674	0.89241	0.00029228
Leucine	0.19261	7.3133e-05	0.31466	0.54509
Lysine	0.65783	0.25065	0.90736	0.0020102
Malic acid	7.2778e-05	3.9598e-06	0.0022183	0.35513
Malonic acid	0.0005931	0.79507	1.0548e-05	0.00060813
Methionine	0.31879	0.0037312	4.9657e-05	0.10067
Methionine sulfoxide	0.00027232	2.7021e-05	0.00068796	0.10097
Nicotinamide adenine dinucleotide	0.001184	0.0043295	3.6055e-05	0.0037396
Nicotinic acid	1.4064e-05	0.13241	0.58492	0.009116
Ornithine	0.65783	0.55925	0.83755	0.057396
2-Oxoglutaric acid	0.0021325	0.0007335	3.9121e-10	0.022625
Phenylalanine	0.6946	0.011366	0.021236	0.5752
Proline	0.019304	0.16572	1.0548e-05	0.39181
Putrescine	0.0034395	0.0006788	9.9382e-08	1.7012e-10
4-Pyridoxic acid	0.0021685	0.0043295	0.97662	0.10897
Pyroglutamic acid	2.9175e-06	2.1375e-11	0.44724	0.00059838
Pyruvic acid	0.22112	0.001589	0.00018211	0.00024002
Salicylic acid (o-hydroxybenzoic acid)	0.91079	0.054176	0.0042357	0.38064
Serine	0.0071585	2.3649e-06	0.0026023	0.025876
Serotonin	0.31879	0.0705	5.5891e-05	0.0019442
Shikimic acid	0.2052	0.00045055	0.54621	0.04523
Sinapic acid	0.010426	0.0043444	5.8899e-09	0.58437
Succinic acid	0.0034078	3.571e-05	0.079071	0.00053673
Tartaric acid	0.0012678	2.1568e-08	5.456e-08	2.0528e-07
Threonine	0.0080943	9.4693e-06	0.028296	0.0071422
Thymidine	0.074175	0.49355	5.8899e-09	0.00018424
Trigonelline	0.35903	0.005092	0.063889	0.009116
Tryptophan	0.044694	0.86038	0.00094334	0.0092057
Tyramine	0.037691	2.767e-05	0.014107	0.54509
Tyrosine	0.84078	3.0743e-07	0.00018677	0.29652
Uridine	0.018784	0.30348	0.29062	0.054133
Valine	0.19894	5.0959e-07	0.0010418	0.05658
Vanillin	0.0099455	0.00030237	0.19513	0.38064
Xanthosine	0.5585	9.7613e-06	7.772e-05	0.99619
