# Supplementary material for: Metabolome Profiling of Heat Priming Effects, Senescence, and Acclimation of Bread Wheat Induced by High Temperatures at Different Growth Stages
Source: Int J Mol Sci. 2021 Dec 5;22(23):13139. doi: 10.3390/ijms222313139 (PMC8658393; doi:10.3390/ijms222313139)
Supplement: Supplementary file 1 [file ijms-22-13139-s001.zip › Supplementary table S3.xlsx]

## Sheet: Table S3
Supplementary Table S3. Result of enrichment analysis in each condition
Growth stage	Pathway	total	expected	hits	Raw p	Holm p	FDR	Contain metabolites
GS1	Purine Metabolism	74	0.434	4	0.000339	0.0332	0.0189	Adenine; Adenosine monophosphate; Adenosine; Ammonia; Cyclic AMP; Deoxyinosine; Deoxyguanosine; Deoxyadenosine; Glycine; Guanine; Guanosine; Fumaric acid; L-Glutamic acid; Hypoxanthine; Inosinic acid; Inosine triphosphate; L-Aspartic acid; Inosine; NADP; NADPH; Pyrophosphate; Phosphoribosyl pyrophosphate; Uric acid; Xanthine; Xanthosine; Calcium; Adenylsuccinic acid; Adenosine triphosphate; Magne…
GS1	Urea Cycle	29	0.17	3	0.000387	0.0375	0.0189	Adenosine monophosphate; Ammonia; Argininosuccinic acid; Fumaric acid; L-Glutamic acid; L-Alanine; L-Aspartic acid; Oxoglutaric acid; Ornithine; Oxalacetic acid; Pyruvic acid; Pyrophosphate; Urea; Calcium; L-Arginine; Adenosine triphosphate; Hydrogen carbonate; L-Glutamine; NAD; Citrulline; Carbamoyl phosphate; Manganese; ADP; Phosphate; NADH; Pyridoxal 5'-phosphate; Carbon dioxide; Water; Phosph…
GS1	Arginine and Proline Metabolism	53	0.311	3	0.00235	0.225	0.0767
GS1	Mitochondrial Electron Transport Chain	19	0.111	2	0.00468	0.445	0.115
GS1	Citric Acid Cycle	32	0.188	2	0.0131	1	0.255
GS1	Aspartate Metabolism	35	0.205	2	0.0156	1	0.255
GS1	Warburg Effect	58	0.34	2	0.0408	1	0.385
GS1	De Novo Triacylglycerol Biosynthesis	9	0.0527	1	0.0517	1	0.385
GS1	Malate-Aspartate Shuttle	10	0.0586	1	0.0573	1	0.385
GS1	Tyrosine Metabolism	72	0.422	2	0.0608	1	0.385
GS1	Glycerol Phosphate Shuttle	11	0.0645	1	0.0629	1	0.385
GS1	Cardiolipin Biosynthesis	11	0.0645	1	0.0629	1	0.385
GS1	Ketone Body Metabolism	13	0.0762	1	0.074	1	0.385
GS1	Glucose-Alanine Cycle	13	0.0762	1	0.074	1	0.385
GS1	Butyrate Metabolism	19	0.111	1	0.107	1	0.385
GS1	Ethanol Degradation	19	0.111	1	0.107	1	0.385
GS1	Nucleotide Sugars Metabolism	20	0.117	1	0.112	1	0.385
GS1	Threonine and 2-Oxobutanoate Degradation	20	0.117	1	0.112	1	0.385
GS1	Glutathione Metabolism	21	0.123	1	0.117	1	0.385
GS1	Betaine Metabolism	21	0.123	1	0.117	1	0.385
GS1	Carnitine Synthesis	22	0.129	1	0.122	1	0.385
GS1	Transfer of Acetyl Groups into Mitochondria	22	0.129	1	0.122	1	0.385
GS1	Caffeine Metabolism	24	0.141	1	0.133	1	0.385
GS1	Androstenedione Metabolism	24	0.141	1	0.133	1	0.385
GS1	Estrone Metabolism	24	0.141	1	0.133	1	0.385
GS1	Glycerolipid Metabolism	25	0.146	1	0.138	1	0.385
GS1	Glycolysis	25	0.146	1	0.138	1	0.385
GS1	Cysteine Metabolism	26	0.152	1	0.143	1	0.385
GS1	Phytanic Acid Peroxisomal Oxidation	26	0.152	1	0.143	1	0.385
GS1	Inositol Phosphate Metabolism	26	0.152	1	0.143	1	0.385
GS1	Plasmalogen Synthesis	26	0.152	1	0.143	1	0.385
GS1	Mitochondrial Beta-Oxidation of Short Chain Saturated Fatty Acids	27	0.158	1	0.148	1	0.385
GS1	Mitochondrial Beta-Oxidation of Medium Chain Saturated Fatty Acids	27	0.158	1	0.148	1	0.385
GS1	Phenylalanine and Tyrosine Metabolism	28	0.164	1	0.154	1	0.385
GS1	Selenoamino Acid Metabolism	28	0.164	1	0.154	1	0.385
GS1	Mitochondrial Beta-Oxidation of Long Chain Saturated Fatty Acids	28	0.164	1	0.154	1	0.385
GS1	Pterine Biosynthesis	29	0.17	1	0.159	1	0.385
GS1	Phospholipid Biosynthesis	29	0.17	1	0.159	1	0.385
GS1	Folate Metabolism	29	0.17	1	0.159	1	0.385
GS1	Lysine Degradation	30	0.176	1	0.164	1	0.385
GS1	Starch and Sucrose Metabolism	31	0.182	1	0.169	1	0.385
GS1	Ammonia Recycling	32	0.188	1	0.174	1	0.385
GS1	Fructose and Mannose Degradation	32	0.188	1	0.174	1	0.385
GS1	Inositol Metabolism	33	0.193	1	0.179	1	0.385
GS1	Androgen and Estrogen Metabolism	33	0.193	1	0.179	1	0.385
GS1	Beta-Alanine Metabolism	34	0.199	1	0.184	1	0.385
GS1	Fatty Acid Elongation In Mitochondria	35	0.205	1	0.189	1	0.385
GS1	Gluconeogenesis	35	0.205	1	0.189	1	0.385
GS1	Nicotinate and Nicotinamide Metabolism	37	0.217	1	0.199	1	0.389
GS1	Retinol Metabolism	37	0.217	1	0.199	1	0.389
GS1	Galactose Metabolism	38	0.223	1	0.203	1	0.391
GS1	Porphyrin Metabolism	40	0.234	1	0.213	1	0.391
GS1	Propanoate Metabolism	42	0.246	1	0.223	1	0.391
GS1	Methionine Metabolism	43	0.252	1	0.227	1	0.391
GS1	Histidine Metabolism	43	0.252	1	0.227	1	0.391
GS1	Fatty acid Metabolism	43	0.252	1	0.227	1	0.391
GS1	Steroidogenesis	43	0.252	1	0.227	1	0.391
GS1	Pyruvate Metabolism	48	0.281	1	0.251	1	0.424
GS1	Glutamate Metabolism	49	0.287	1	0.255	1	0.424
GS1	Glycine and Serine Metabolism	59	0.346	1	0.3	1	0.481
GS1	Valine, Leucine and Isoleucine Degradation	60	0.352	1	0.305	1	0.481
GS1	Tryptophan Metabolism	60	0.352	1	0.305	1	0.481
GS1	Bile Acid Biosynthesis	65	0.381	1	0.326	1	0.507
GS2	Arginine and Proline Metabolism	53	1.55	9	8.31e-06	0.000815	0.000436	Tetrahydrobiopterin; Adenosine monophosphate; Ammonia; Argininosuccinic acid; Creatine; Glycine; Guanidoacetic acid; Fumaric acid; L-Glutamic acid; L-Proline; L-Aspartic acid; Oxoglutaric acid; Ornithine; NADP; NADPH; Oxalacetic acid; Pyrophosphate; Succinic acid; Urea; L-Arginine; Adenosine triphosphate; NAD; Citrulline; S-Adenosylhomocysteine; Carbamoyl phosphate; S-Adenosylmethionine; FAD; 1-P…
GS2	Urea Cycle	29	0.85	7	8.9e-06	0.000863	0.000436	Adenosine monophosphate; Ammonia; Argininosuccinic acid; Fumaric acid; L-Glutamic acid; L-Alanine; L-Aspartic acid; Oxoglutaric acid; Ornithine; Oxalacetic acid; Pyruvic acid; Pyrophosphate; Urea; Calcium; L-Arginine; Adenosine triphosphate; Hydrogen carbonate; L-Glutamine; NAD; Citrulline; Carbamoyl phosphate; Manganese; ADP; Phosphate; NADH; Pyridoxal 5'-phosphate; Carbon dioxide; Water; Phosph…
GS2	Aspartate Metabolism	35	1.03	7	3.39e-05	0.00326	0.00111	Acetic acid; Adenosine monophosphate; Ammonia; Argininosuccinic acid; Beta-Alanine; Fumaric acid; L-Glutamic acid; L-Asparagine; Inosinic acid; L-Aspartic acid; Oxoglutaric acid; Oxalacetic acid; Pyrophosphate; L-Arginine; Adenylsuccinic acid; Adenosine triphosphate; Magnesium; L-Glutamine; Malonic acid; N-Acetyl-L-aspartic acid; Ureidosuccinic acid; Citrulline; Carbamoyl phosphate; Guanosine dip…
GS2	Malate-Aspartate Shuttle	10	0.293	4	0.000112	0.0106	0.00274	L-Glutamic acid; L-Aspartic acid; Oxoglutaric acid; Oxalacetic acid; Calcium; Malic acid; NAD; NADH; Pyridoxal 5'-phosphate; Hydrogen Ion
GS2	Ammonia Recycling	32	0.938	6	0.0002	0.0188	0.00392	Biotin; Adenosine monophosphate; Ammonia; Glycine; L-Glutamic acid; L-Asparagine; L-Histidine; L-Serine; L-Aspartic acid; Oxoglutaric acid; Pyruvic acid; Pyrophosphate; Urocanic acid; Adenosine triphosphate; Magnesium; L-Glutamine; NAD; Carbamoyl phosphate; FAD; ADP; Phosphate; (R)-lipoic acid; NADH; Pyridoxal 5'-phosphate; 5,10-Methylene-THF; Tetrahydrofolic acid; Carbon dioxide; Water; Phosphor…
GS2	Carnitine Synthesis	22	0.645	4	0.00304	0.283	0.0488	Ascorbic acid; L-Carnitine; Glycine; L-Lysine; Oxoglutaric acid; Succinic acid; Fe2+; NAD; S-Adenosylhomocysteine; 4-Trimethylammoniobutanoic acid; S-Adenosylmethionine; N6,N6,N6-Trimethyl-L-lysine; 4-Trimethylammoniobutanal; Hydrogen; Oxygen; 3-Hydroxy-N6,N6,N6-trimethyl-L-lysine; NADH; Pyridoxal 5'-phosphate; Carbon dioxide; Water; D-Lysine; Hydrogen Ion
GS2	Tyrosine Metabolism	72	2.11	7	0.00349	0.321	0.0488	p-Hydroxyphenylacetic acid; Iodotyrosine; 3-Methoxytyramine; Tetrahydrobiopterin; Ascorbic acid; Ammonia; Acetoacetic acid; Epinephrine; Dopamine; Homovanillic acid; Homogentisic acid; Fumaric acid; L-Glutamic acid; L-Tyrosine; Methylamine; L-Dopa; L-Aspartic acid; Oxoglutaric acid; Norepinephrine; NADP; NADPH; Oxalacetic acid; Thyroxine; Liothyronine; Vanillylmandelic acid; Tyramine; 3,4-Dihydro…
GS2	Glycine and Serine Metabolism	59	1.73	6	0.00568	0.517	0.0674
GS2	Valine, Leucine and Isoleucine Degradation	60	1.76	6	0.00619	0.557	0.0674
GS2	Glutamate Metabolism	49	1.44	5	0.0117	1	0.108
GS2	Citric Acid Cycle	32	0.938	4	0.0122	1	0.108
GS2	Beta-Alanine Metabolism	34	0.996	4	0.0151	1	0.121
GS2	Mitochondrial Electron Transport Chain	19	0.557	3	0.016	1	0.121
GS2	Glutathione Metabolism	21	0.615	3	0.0211	1	0.148
GS2	Warburg Effect	58	1.7	5	0.0234	1	0.153
GS2	Methionine Metabolism	43	1.26	4	0.0333	1	0.204
GS2	Phytanic Acid Peroxisomal Oxidation	26	0.762	3	0.0374	1	0.216
GS2	Phenylalanine and Tyrosine Metabolism	28	0.82	3	0.0454	1	0.247
GS2	Ketone Body Metabolism	13	0.381	2	0.053	1	0.26
GS2	Glucose-Alanine Cycle	13	0.381	2	0.053	1	0.26
GS2	Purine Metabolism	74	2.17	5	0.059	1	0.275
GS2	Alanine Metabolism	17	0.498	2	0.0859	1	0.383
GS2	Butyrate Metabolism	19	0.557	2	0.104	1	0.429
GS2	Methylhistidine Metabolism	4	0.117	1	0.112	1	0.429
GS2	Catecholamine Biosynthesis	20	0.586	2	0.114	1	0.429
GS2	Threonine and 2-Oxobutanoate Degradation	20	0.586	2	0.114	1	0.429
GS2	Propanoate Metabolism	42	1.23	3	0.121	1	0.431
GS2	Betaine Metabolism	21	0.615	2	0.124	1	0.431
GS2	Histidine Metabolism	43	1.26	3	0.127	1	0.431
GS2	Transfer of Acetyl Groups into Mitochondria	22	0.645	2	0.133	1	0.436
GS2	Cysteine Metabolism	26	0.762	2	0.175	1	0.536
GS2	Oxidation of Branched Chain Fatty Acids	26	0.762	2	0.175	1	0.536
GS2	Folate Metabolism	29	0.85	2	0.207	1	0.616
GS2	Lysine Degradation	30	0.879	2	0.218	1	0.629
GS2	De Novo Triacylglycerol Biosynthesis	9	0.264	1	0.236	1	0.66
GS2	Gluconeogenesis	35	1.03	2	0.274	1	0.722
GS2	Glycerol Phosphate Shuttle	11	0.322	1	0.28	1	0.722
GS2	Cardiolipin Biosynthesis	11	0.322	1	0.28	1	0.722
GS2	Nicotinate and Nicotinamide Metabolism	37	1.08	2	0.296	1	0.743
GS2	Thyroid hormone synthesis	13	0.381	1	0.322	1	0.787
GS2	Porphyrin Metabolism	40	1.17	2	0.329	1	0.787
GS2	Spermidine and Spermine Biosynthesis	18	0.527	1	0.417	1	0.966
GS2	Ethanol Degradation	19	0.557	1	0.435	1	0.966
GS2	Nucleotide Sugars Metabolism	20	0.586	1	0.451	1	0.966
GS2	Caffeine Metabolism	24	0.703	1	0.514	1	0.966
GS2	Androstenedione Metabolism	24	0.703	1	0.514	1	0.966
GS2	Estrone Metabolism	24	0.703	1	0.514	1	0.966
GS2	Glycerolipid Metabolism	25	0.732	1	0.529	1	0.966
GS2	Glycolysis	25	0.732	1	0.529	1	0.966
GS2	Tryptophan Metabolism	60	1.76	2	0.535	1	0.966
GS2	Inositol Phosphate Metabolism	26	0.762	1	0.543	1	0.966
GS2	Plasmalogen Synthesis	26	0.762	1	0.543	1	0.966
GS2	Mitochondrial Beta-Oxidation of Short Chain Saturated Fatty Acids	27	0.791	1	0.557	1	0.966
GS2	Mitochondrial Beta-Oxidation of Medium Chain Saturated Fatty Acids	27	0.791	1	0.557	1	0.966
GS2	Selenoamino Acid Metabolism	28	0.82	1	0.57	1	0.966
GS2	Mitochondrial Beta-Oxidation of Long Chain Saturated Fatty Acids	28	0.82	1	0.57	1	0.966
GS2	Bile Acid Biosynthesis	65	1.9	2	0.58	1	0.966
GS2	Pterine Biosynthesis	29	0.85	1	0.583	1	0.966
GS2	Phospholipid Biosynthesis	29	0.85	1	0.583	1	0.966
GS2	Starch and Sucrose Metabolism	31	0.908	1	0.608	1	0.966
GS2	Fructose and Mannose Degradation	32	0.938	1	0.62	1	0.966
GS2	Inositol Metabolism	33	0.967	1	0.631	1	0.966
GS2	Amino Sugar Metabolism	33	0.967	1	0.631	1	0.966
GS2	Androgen and Estrogen Metabolism	33	0.967	1	0.631	1	0.966
GS2	Fatty Acid Elongation In Mitochondria	35	1.03	1	0.653	1	0.985
GS2	Retinol Metabolism	37	1.08	1	0.674	1	1
GS2	Galactose Metabolism	38	1.11	1	0.684	1	1
GS2	Fatty acid Metabolism	43	1.26	1	0.729	1	1
GS2	Steroidogenesis	43	1.26	1	0.729	1	1
GS2	Pyruvate Metabolism	48	1.41	1	0.768	1	1
GS2	Arachidonic Acid Metabolism	69	2.02	1	0.88	1	1
GS3	Urea Cycle	29	0.538	5	0.000113	0.011	0.00703	Adenosine monophosphate; Ammonia; Argininosuccinic acid; Fumaric acid; L-Glutamic acid; L-Alanine; L-Aspartic acid; Oxoglutaric acid; Ornithine; Oxalacetic acid; Pyruvic acid; Pyrophosphate; Urea; Calcium; L-Arginine; Adenosine triphosphate; Hydrogen carbonate; L-Glutamine; NAD; Citrulline; Carbamoyl phosphate; Manganese; ADP; Phosphate; NADH; Pyridoxal 5'-phosphate; Carbon dioxide; Water; Phosph…
GS3	Arginine and Proline Metabolism	53	0.983	6	0.000234	0.0227	0.00703	Tetrahydrobiopterin; Adenosine monophosphate; Ammonia; Argininosuccinic acid; Creatine; Glycine; Guanidoacetic acid; Fumaric acid; L-Glutamic acid; L-Proline; L-Aspartic acid; Oxoglutaric acid; Ornithine; NADP; NADPH; Oxalacetic acid; Pyrophosphate; Succinic acid; Urea; L-Arginine; Adenosine triphosphate; NAD; Citrulline; S-Adenosylhomocysteine; Carbamoyl phosphate; S-Adenosylmethionine; FAD; 1-P…
GS3	Beta-Alanine Metabolism	34	0.631	5	0.000249	0.0239	0.00703	1,3-Diaminopropane; Ureidopropionic acid; Carnosine; Ammonia; Beta-Alanine; Dihydrouracil; L-Glutamic acid; L-Histidine; L-Aspartic acid; Anserine; Oxoglutaric acid; Pantothenic acid; NADP; NADPH; Uracil; Calcium; 3-Methylhistidine; Copper; NAD; 3-Aminopropionaldehyde; Acetyl-CoA; FAD; Zinc (II) ion; Oxygen; Coenzyme A; NADH; Pyridoxal 5'-phosphate; Flavin Mononucleotide; Carbon dioxide; Water; H…
GS3	Aspartate Metabolism	35	0.649	5	0.000287	0.0273	0.00703	Acetic acid; Adenosine monophosphate; Ammonia; Argininosuccinic acid; Beta-Alanine; Fumaric acid; L-Glutamic acid; L-Asparagine; Inosinic acid; L-Aspartic acid; Oxoglutaric acid; Oxalacetic acid; Pyrophosphate; L-Arginine; Adenylsuccinic acid; Adenosine triphosphate; Magnesium; L-Glutamine; Malonic acid; N-Acetyl-L-aspartic acid; Ureidosuccinic acid; Citrulline; Carbamoyl phosphate; Guanosine dip…
GS3	Malate-Aspartate Shuttle	10	0.186	3	0.0006	0.0564	0.0118	L-Glutamic acid; L-Aspartic acid; Oxoglutaric acid; Oxalacetic acid; Calcium; Malic acid; NAD; NADH; Pyridoxal 5'-phosphate; Hydrogen Ion
GS3	Glucose-Alanine Cycle	13	0.241	3	0.00138	0.128	0.0225	Ammonia; D-Glucose; L-Glutamic acid; L-Alanine; Oxoglutaric acid; NADP; NADPH; Pyruvic acid; NAD; NADH; Pyridoxal 5'-phosphate; Water; Hydrogen Ion
GS3	Ammonia Recycling	32	0.594	4	0.00219	0.202	0.0307	Biotin; Adenosine monophosphate; Ammonia; Glycine; L-Glutamic acid; L-Asparagine; L-Histidine; L-Serine; L-Aspartic acid; Oxoglutaric acid; Pyruvic acid; Pyrophosphate; Urocanic acid; Adenosine triphosphate; Magnesium; L-Glutamine; NAD; Carbamoyl phosphate; FAD; ADP; Phosphate; (R)-lipoic acid; NADH; Pyridoxal 5'-phosphate; 5,10-Methylene-THF; Tetrahydrofolic acid; Carbon dioxide; Water; Phosphor…
GS3	Tryptophan Metabolism	60	1.11	5	0.0036	0.327	0.0441	Tetrahydrobiopterin; Formic acid; L-Glutamic acid; L-Alanine; Indoleacetic acid; Oxoglutaric acid; NADP; NADPH; Quinolinic acid; Pyrophosphate; Serotonin; Tryptamine; 5-Hydroxy-L-tryptophan; Adenosine triphosphate; L-Kynurenine; Fe2+; Kynurenic acid; 5-Hydroxyindoleacetic acid; Xanthurenic acid; NAD; L-Tryptophan; S-Adenosylhomocysteine; 4-(2-Aminophenyl)-2,4-dioxobutanoic acid; 2-Aminobenzoic ac…
GS3	Propanoate Metabolism	42	0.779	4	0.00606	0.545	0.0595
GS3	Histidine Metabolism	43	0.798	4	0.0066	0.588	0.0595
GS3	Carnitine Synthesis	22	0.408	3	0.00668	0.588	0.0595
GS3	Glutamate Metabolism	49	0.909	4	0.0106	0.918	0.0753
GS3	Cysteine Metabolism	26	0.482	3	0.0108	0.925	0.0753
GS3	Phytanic Acid Peroxisomal Oxidation	26	0.482	3	0.0108	0.925	0.0753
GS3	Phenylalanine and Tyrosine Metabolism	28	0.52	3	0.0132	1	0.0865
GS3	Lysine Degradation	30	0.557	3	0.016	1	0.0982
GS3	Alanine Metabolism	17	0.315	2	0.0376	1	0.212
GS3	Tyrosine Metabolism	72	1.34	4	0.0389	1	0.212
GS3	Methionine Metabolism	43	0.798	3	0.0418	1	0.216
GS3	Methylhistidine Metabolism	4	0.0742	1	0.0723	1	0.354
GS3	Oxidation of Branched Chain Fatty Acids	26	0.482	2	0.0814	1	0.38
GS3	Warburg Effect	58	1.08	3	0.0876	1	0.386
GS3	Glycine and Serine Metabolism	59	1.09	3	0.0912	1	0.386
GS3	Valine, Leucine and Isoleucine Degradation	60	1.11	3	0.0949	1	0.386
GS3	Folate Metabolism	29	0.538	2	0.0984	1	0.386
GS3	Citric Acid Cycle	32	0.594	2	0.116	1	0.438
GS3	Gluconeogenesis	35	0.649	2	0.135	1	0.49
GS3	Nicotinate and Nicotinamide Metabolism	37	0.687	2	0.148	1	0.509
GS3	Purine Metabolism	74	1.37	3	0.153	1	0.509
GS3	De Novo Triacylglycerol Biosynthesis	9	0.167	1	0.156	1	0.509
GS3	Glycerol Phosphate Shuttle	11	0.204	1	0.187	1	0.573
GS3	Cardiolipin Biosynthesis	11	0.204	1	0.187	1	0.573
GS3	Ketone Body Metabolism	13	0.241	1	0.217	1	0.645
GS3	Spermidine and Spermine Biosynthesis	18	0.334	1	0.288	1	0.741
GS3	Butyrate Metabolism	19	0.353	1	0.302	1	0.741
GS3	Mitochondrial Electron Transport Chain	19	0.353	1	0.302	1	0.741
GS3	Ethanol Degradation	19	0.353	1	0.302	1	0.741
GS3	Nucleotide Sugars Metabolism	20	0.371	1	0.315	1	0.741
GS3	Catecholamine Biosynthesis	20	0.371	1	0.315	1	0.741
GS3	Threonine and 2-Oxobutanoate Degradation	20	0.371	1	0.315	1	0.741
GS3	Glutathione Metabolism	21	0.39	1	0.328	1	0.741
GS3	Betaine Metabolism	21	0.39	1	0.328	1	0.741
GS3	Transfer of Acetyl Groups into Mitochondria	22	0.408	1	0.341	1	0.741
GS3	Caffeine Metabolism	24	0.445	1	0.365	1	0.741
GS3	Androstenedione Metabolism	24	0.445	1	0.365	1	0.741
GS3	Estrone Metabolism	24	0.445	1	0.365	1	0.741
GS3	Glycerolipid Metabolism	25	0.464	1	0.377	1	0.741
GS3	Glycolysis	25	0.464	1	0.377	1	0.741
GS3	Inositol Phosphate Metabolism	26	0.482	1	0.389	1	0.741
GS3	Plasmalogen Synthesis	26	0.482	1	0.389	1	0.741
GS3	Mitochondrial Beta-Oxidation of Short Chain Saturated Fatty Acids	27	0.501	1	0.401	1	0.741
GS3	Mitochondrial Beta-Oxidation of Medium Chain Saturated Fatty Acids	27	0.501	1	0.401	1	0.741
GS3	Selenoamino Acid Metabolism	28	0.52	1	0.412	1	0.741
GS3	Mitochondrial Beta-Oxidation of Long Chain Saturated Fatty Acids	28	0.52	1	0.412	1	0.741
GS3	Pterine Biosynthesis	29	0.538	1	0.423	1	0.741
GS3	Phospholipid Biosynthesis	29	0.538	1	0.423	1	0.741
GS3	Starch and Sucrose Metabolism	31	0.575	1	0.445	1	0.749
GS3	Fructose and Mannose Degradation	32	0.594	1	0.456	1	0.749
GS3	Inositol Metabolism	33	0.612	1	0.466	1	0.749
GS3	Amino Sugar Metabolism	33	0.612	1	0.466	1	0.749
GS3	Androgen and Estrogen Metabolism	33	0.612	1	0.466	1	0.749
GS3	Fatty Acid Elongation In Mitochondria	35	0.649	1	0.487	1	0.769
GS3	Retinol Metabolism	37	0.687	1	0.506	1	0.787
GS3	Galactose Metabolism	38	0.705	1	0.516	1	0.79
GS3	Porphyrin Metabolism	40	0.742	1	0.534	1	0.805
GS3	Fatty acid Metabolism	43	0.798	1	0.561	1	0.82
GS3	Steroidogenesis	43	0.798	1	0.561	1	0.82
GS3	Pyruvate Metabolism	48	0.891	1	0.602	1	0.867
GS3	Pyrimidine Metabolism	59	1.09	1	0.679	1	0.965
GS3	Bile Acid Biosynthesis	65	1.21	1	0.716	1	1
GS3	Arachidonic Acid Metabolism	69	1.28	1	0.738	1	1
GS1‒3	Arginine and Proline Metabolism	53	0.673	4	0.00323	0.317	0.167
GS1‒3	Urea Cycle	29	0.368	3	0.00483	0.469	0.167
GS1‒3	Tryptophan Metabolism	60	0.762	4	0.00512	0.491	0.167
GS1‒3	Aspartate Metabolism	35	0.444	3	0.00828	0.786	0.203
GS1‒3	Glutathione Metabolism	21	0.267	2	0.0273	1	0.487
GS1‒3	Carnitine Synthesis	22	0.279	2	0.0298	1	0.487
GS1‒3	Oxidation of Branched Chain Fatty Acids	26	0.33	2	0.0407	1	0.499
GS1‒3	Phytanic Acid Peroxisomal Oxidation	26	0.33	2	0.0407	1	0.499
GS1‒3	Malate-Aspartate Shuttle	10	0.127	1	0.12	1	1
GS1‒3	Glutamate Metabolism	49	0.622	2	0.125	1	1
GS1‒3	Ketone Body Metabolism	13	0.165	1	0.154	1	1
GS1‒3	Glucose-Alanine Cycle	13	0.165	1	0.154	1	1
GS1‒3	Warburg Effect	58	0.736	2	0.165	1	1
GS1‒3	Valine, Leucine and Isoleucine Degradation	60	0.762	2	0.174	1	1
GS1‒3	Alanine Metabolism	17	0.216	1	0.197	1	1
GS1‒3	Spermidine and Spermine Biosynthesis	18	0.229	1	0.207	1	1
GS1‒3	Butyrate Metabolism	19	0.241	1	0.217	1	1
GS1‒3	Mitochondrial Electron Transport Chain	19	0.241	1	0.217	1	1
GS1‒3	Catecholamine Biosynthesis	20	0.254	1	0.227	1	1
GS1‒3	Tyrosine Metabolism	72	0.914	2	0.231	1	1
GS1‒3	Purine Metabolism	74	0.939	2	0.241	1	1
GS1‒3	Cysteine Metabolism	26	0.33	1	0.286	1	1
GS1‒3	Phenylalanine and Tyrosine Metabolism	28	0.355	1	0.304	1	1
GS1‒3	Folate Metabolism	29	0.368	1	0.313	1	1
GS1‒3	Lysine Degradation	30	0.381	1	0.322	1	1
GS1‒3	Ammonia Recycling	32	0.406	1	0.34	1	1
GS1‒3	Citric Acid Cycle	32	0.406	1	0.34	1	1
GS1‒3	Amino Sugar Metabolism	33	0.419	1	0.348	1	1
GS1‒3	Beta-Alanine Metabolism	34	0.432	1	0.357	1	1
GS1‒3	Nicotinate and Nicotinamide Metabolism	37	0.47	1	0.382	1	1
GS1‒3	Propanoate Metabolism	42	0.533	1	0.422	1	1
GS1‒3	Methionine Metabolism	43	0.546	1	0.429	1	1
GS1‒3	Histidine Metabolism	43	0.546	1	0.429	1	1
GS1‒3	Glycine and Serine Metabolism	59	0.749	1	0.54	1	1
GS1‒3	Arachidonic Acid Metabolism	69	0.876	1	0.598	1	1
Notes) Metabolites shown in red indicate those measured in this study.
