# Supplementary material for: Metabolome Profiling of Heat Priming Effects, Senescence, and Acclimation of Bread Wheat Induced by High Temperatures at Different Growth Stages
Source: Int J Mol Sci. 2021 Dec 5;22(23):13139. doi: 10.3390/ijms222313139 (PMC8658393; doi:10.3390/ijms222313139)
Supplement: Supplementary file 1 [file ijms-22-13139-s001.zip › Supplementary table S4.xlsx]

## Sheet: Table S4
Supplementary Table S4. Correlation coefficients between agronomic traits and metabolites
	Grain yield	Tiller number	Plant height	Node number	Biomass	Culm and leaf weight	Grain number per spike	Spikelet number per spike	Grain weight per spike	Spike length	Seed number	Thousand kernel weight	Harvest index	Flag leaf length	Fertility	Asparagine	Serine	Aspartic acid	Glycine	Methionine Sulfoxide	Threonine	Betaine	Glutamic acid	Alanine	Citrulline	Ornithine	Glutamine	Lysine	Histidine	Proline	Beta-alanine	Arginine	Argininosuccinic acid	GABA	Putrescine	Cholin	Valine	Methionine	Tyrosine	Isoleusine	Leucine	Phenylalanine	Tryptophan	Cytosine	Pyrogultamic acid	Nicotinic acid	NAD	Inosine	Hypoxanthine
Grain yield	1	0.30198	0.589524	-0.204928	0.941654	0.76817	0.605909	0.533056	0.848435	0.460933	0.787125	0.65773	0.431464	0.229105	0.230863	-0.118376	0.0183791	-0.0158372	0.121924	-0.383125	0.0538127	-0.195945	0.334774	-0.448216	0.128297	0.294665	0.336283	0.331056	-0.511903	-0.283379	-0.481983	-0.118902	0.10945	-0.569878	0.623036	0.208939	0.0153779	-0.0308147	-0.224287	-0.104504	-0.0284668	-0.182104	-0.447334	-0.410433	-0.217098	0.000980528	0.330139	0.169267	0.0932408
Tiller number	0.30198	1	0.0595567	0.160844	0.401507	0.380047	-0.0353012	-0.0444373	-0.149305	-4.67838e-05	0.591451	-0.221608	-0.180741	0.307185	0.0533905	-0.0898625	-0.153147	-0.160545	-0.227957	0.413018	-0.179406	0.0954242	-0.395532	0.397651	-0.351525	-0.0923696	-0.214503	-0.212806	0.526149	0.493204	0.486553	0.0159288	-0.265076	0.480777	-0.473753	-0.180891	-0.108386	0.402838	0.192588	-0.039352	-0.0562112	0.435946	0.432382	0.268009	-0.050842	-0.0655673	-0.238865	-0.223043	-0.199491
Plant height	0.589524	0.0595567	1	0.473415	0.747598	0.851904	0.52031	0.845548	0.442798	0.239366	0.664027	0.180032	-0.251255	0.846962	-0.199275	-0.441957	-0.434319	-0.608921	-0.53083	0.363825	-0.37665	-0.577292	-0.181299	-0.180991	-0.276266	0.317807	0.346688	0.4521	-0.137165	0.375347	0.256073	-0.360389	-0.377783	-0.214391	0.583503	0.16986	-0.412734	0.303468	-0.413284	-0.386952	-0.370383	0.155735	0.190423	-0.804374	-0.735275	0.237919	-0.352082	0.0951064	0.087257
Node number	-0.204928	0.160844	0.473415	1	0.0390896	0.295976	-0.0624064	0.306877	-0.328646	-0.0641666	0.108818	-0.500309	-0.659967	0.445799	-0.375026	-0.000886394	0.175072	-0.464238	-0.228609	0.423923	0.273353	-0.370108	0.12621	0.180111	0.291279	0.159889	0.580658	0.717201	0.218538	0.464542	0.428228	0.477835	0.249826	0.055297	0.245039	0.669302	0.312302	0.518329	0.227004	0.424698	0.090142	0.308025	0.400443	-0.500272	-0.436479	0.575242	-0.145634	0.231187	0.287368
Biomass	0.941654	0.401507	0.747598	0.0390896	1	0.934588	0.604521	0.690932	0.697377	0.435289	0.904463	0.435235	0.110049	0.488859	0.0706271	-0.259649	-0.168913	-0.248054	-0.136614	-0.0912529	-0.132557	-0.324942	0.102742	-0.320339	-0.0887118	0.32154	0.323495	0.340004	-0.322265	0.00969078	-0.176379	-0.216189	-0.110794	-0.405738	0.56026	0.144413	-0.155292	0.14903	-0.275225	-0.222774	-0.162474	0.00407089	-0.190268	-0.509585	-0.422371	0.0575884	0.069998	0.111035	0.0380225
Culm and leaf weight	0.76817	0.380047	0.851904	0.295976	0.934588	1	0.537498	0.80533	0.487137	0.350184	0.887628	0.191483	-0.217664	0.692206	-0.144053	-0.35521	-0.324927	-0.448405	-0.382704	0.207117	-0.289056	-0.433242	-0.104909	-0.179507	-0.266119	0.336223	0.312528	0.343715	-0.131526	0.280545	0.13877	-0.295886	-0.298055	-0.235835	0.499383	0.0725947	-0.299899	0.274526	-0.319096	-0.305836	-0.26927	0.153113	0.0646174	-0.592055	-0.586685	0.173711	-0.211277	0.110957	0.0414682
Grain number per spike	0.605909	-0.0353012	0.52031	-0.0624064	0.604521	0.537498	1	0.713941	0.71933	0.747897	0.660281	0.17062	0.16882	0.248365	0.62643	-0.216954	-0.0561053	-0.0729931	0.127903	-0.527078	-0.00954386	-0.33714	0.361435	-0.675537	0.18527	0.352787	0.241419	0.260571	-0.782421	-0.49525	-0.670755	-0.236179	0.121075	-0.737368	0.702971	0.222602	-0.0912132	-0.312622	-0.427495	-0.238951	-0.190949	-0.464781	-0.559963	-0.56092	-0.270162	-0.176061	0.390827	0.0679634	0.0122186
Spikelet number per spike	0.533056	-0.0444373	0.845548	0.306877	0.690932	0.80533	0.713941	1	0.482655	0.439343	0.681878	0.0341745	-0.278086	0.674251	-0.119986	-0.478648	-0.38582	-0.520138	-0.38206	0.0111733	-0.327462	-0.616788	-0.00184542	-0.475608	-0.185604	0.391829	0.350167	0.432768	-0.476644	0.0407189	-0.116576	-0.416611	-0.266859	-0.529421	0.76305	0.174502	-0.386134	0.0788824	-0.543367	-0.443208	-0.406704	-0.132016	-0.114073	-0.859632	-0.700483	0.0529391	-0.104102	0.0600882	0.00263198
Grain weight per spike	0.848435	-0.149305	0.442798	-0.328646	0.697377	0.487137	0.71933	0.482655	1	0.596225	0.495222	0.788968	0.669914	-0.0784027	0.44337	0.0421806	0.205888	0.20009	0.352901	-0.686273	0.245613	-0.107819	0.612712	-0.626338	0.422695	0.297294	0.348194	0.324149	-0.795306	-0.650236	-0.821518	-0.0583662	0.367519	-0.789774	0.781281	0.269808	0.170882	-0.368407	-0.24651	0.0127508	0.0768005	-0.494476	-0.735628	-0.398189	-0.0304457	-0.010037	0.528156	0.314996	0.231159
Spike length	0.460933	-4.67838e-05	0.239366	-0.0641666	0.435289	0.350184	0.747897	0.439343	0.596225	1	0.480355	0.134684	0.204454	-0.213742	0.567533	0.134163	0.264736	0.347036	0.431109	-0.705235	0.282827	0.0122968	0.567078	-0.551154	0.428502	0.222692	0.235653	0.113838	-0.699036	-0.714742	-0.837831	-0.0134396	0.375058	-0.671607	0.5855	0.109822	0.226635	-0.45635	-0.163178	0.0830976	0.170964	-0.471224	-0.843533	-0.141771	0.139651	-0.0935211	0.524157	0.302665	0.199934
Grain number	0.787125	0.591451	0.664027	0.108818	0.904463	0.887628	0.660281	0.681878	0.495222	0.480355	1	0.072444	-0.0947238	0.532396	0.173443	-0.344834	-0.282119	-0.340584	-0.246514	0.0701481	-0.251011	-0.322909	-0.130813	-0.16196	-0.258731	0.260911	0.120843	0.161883	-0.119584	0.179881	0.036247	-0.225065	-0.253376	-0.170945	0.246212	0.0780422	-0.265251	0.239253	-0.24401	-0.303583	-0.277312	0.0871073	0.0331642	-0.381568	-0.429104	-0.0877652	-0.0314378	-0.156358	-0.160216
Thousand kernel weight	0.65773	-0.221608	0.180032	-0.500309	0.435235	0.191483	0.17062	0.0341745	0.788968	0.134684	0.072444	1	0.80068	-0.322778	0.125692	0.317106	0.461084	0.449178	0.548418	-0.713156	0.481011	0.151347	0.782505	-0.48329	0.62045	0.138711	0.434815	0.37112	-0.669708	-0.675584	-0.842343	0.155666	0.580204	-0.699662	0.73412	0.309046	0.431871	-0.322636	-0.000202304	0.289122	0.362248	-0.392905	-0.787462	-0.169029	0.231651	0.153539	0.608934	0.537392	0.415365
Harvest index	0.431464	-0.180741	-0.251255	-0.659967	0.110049	-0.217664	0.16882	-0.278086	0.669914	0.204454	-0.0947238	0.80068	1	-0.556834	0.478872	0.354054	0.497484	0.577873	0.671837	-0.792541	0.500405	0.285791	0.688396	-0.417514	0.601143	0.0239449	0.154526	0.0828029	-0.58868	-0.762141	-0.872867	0.230557	0.60083	-0.545162	0.346695	0.229404	0.45392	-0.424109	0.0840192	0.299225	0.352108	-0.470387	-0.769792	0.138427	0.454358	-0.10728	0.726373	0.257904	0.202356
Flag leaf length	0.229105	0.307185	0.846962	0.445799	0.488859	0.692206	0.248365	0.674251	-0.0784027	-0.213742	0.532396	-0.322778	-0.556834	1	-0.306657	-0.124808	-0.0787892	-0.813514	-0.759901	0.707258	0.146554	-0.201223	-0.112409	0.598365	0.0430595	0.386607	0.484816	0.673231	0.532205	0.851034	0.720512	0.6318	-0.0237752	0.344459	0.118771	0.845193	0.082981	0.905075	0.395243	0.409729	-0.103061	0.576296	0.585974	-0.493675	-0.761816	0.525199	-0.388358	0.0649522	0.222057
Fertility	0.230863	0.0533905	-0.199275	-0.375026	0.0706271	-0.144053	0.62643	-0.119986	0.44337	0.567533	0.173443	0.125692	0.478872	-0.306657	1	0.266757	0.367039	0.485078	0.58418	-0.67425	0.360808	0.266276	0.466486	-0.316824	0.45805	0.02407	-0.0679328	-0.135924	-0.454765	-0.658272	-0.716322	0.17703	0.460468	-0.341432	0.0528616	0.101992	0.322401	-0.462042	0.0698025	0.200428	0.217018	-0.429016	-0.581976	0.24191	0.436072	-0.282878	0.611496	0.0304064	0.0175495
Asparagine	-0.118376	-0.0898625	-0.441957	-0.000886394	-0.259649	-0.35521	-0.216954	-0.478648	0.0421806	0.134163	-0.344834	0.317106	0.354054	-0.124808	0.266757	1	0.96294	0.913823	0.784416	-0.289903	0.948263	0.933672	0.756408	0.56603	0.84596	-0.121786	0.408167	0.305198	0.343234	-0.113796	-0.146336	0.883904	0.876612	0.211148	-0.0748492	0.423187	0.965071	0.210658	0.863801	0.984604	0.946989	0.218362	-0.190909	0.705486	0.897529	0.596246	0.459377	0.64157	0.658036
Serine	0.0183791	-0.153147	-0.434319	0.175072	-0.168913	-0.324927	-0.0561053	-0.38582	0.205888	0.264736	-0.282119	0.461084	0.497484	-0.0787892	0.367039	0.96294	1	0.945296	0.892569	-0.435266	0.993021	0.911354	0.868549	0.40017	0.911148	-0.0917381	0.501034	0.383946	0.16983	-0.23058	-0.322092	0.89511	0.962032	0.0304189	0.0331702	0.551067	0.992453	0.1868	0.814185	0.954596	0.919588	0.0912816	-0.331758	0.643927	0.906139	0.508654	0.656159	0.595021	0.587453
Aspartic acid	-0.0158372	-0.160545	-0.608921	-0.464238	-0.248054	-0.448405	-0.0729931	-0.520138	0.20009	0.347036	-0.340584	0.449178	0.577873	-0.813514	0.485078	0.913823	0.945296	1	0.923955	-0.549319	0.930449	0.872363	0.812417	0.306045	0.826115	-0.128363	0.398657	0.23428	0.0945399	-0.413778	-0.413299	0.804032	0.884905	-0.0418178	-0.0425241	0.381257	0.929973	-0.0315082	0.732872	0.880939	0.875402	-0.0500653	-0.452619	0.719512	0.940922	0.420647	0.624923	0.498744	0.471711
Glycine	0.121924	-0.227957	-0.53083	-0.228609	-0.136614	-0.382704	0.127903	-0.38206	0.352901	0.431109	-0.246514	0.548418	0.671837	-0.759901	0.58418	0.784416	0.892569	0.923955	1	-0.632264	0.885495	0.74775	0.849398	0.0782335	0.83736	-0.0843752	0.478457	0.342817	-0.0972156	-0.45439	-0.561653	0.765811	0.896454	-0.201791	0.0326546	0.552925	0.867349	-0.00320296	0.620712	0.758735	0.758465	-0.102329	-0.511288	0.561246	0.858282	0.248816	0.835123	0.364335	0.320776
Methionine Sulfoxide	-0.383125	0.413018	0.363825	0.423923	-0.0912529	0.207117	-0.527078	0.0111733	-0.686273	-0.705235	0.0701481	-0.713156	-0.792541	0.707258	-0.67425	-0.289903	-0.435266	-0.549319	-0.632264	1	-0.458295	-0.204555	-0.698216	0.417888	-0.565625	-0.237542	-0.270513	-0.145064	0.691323	0.910483	0.871512	-0.164651	-0.550566	0.695074	-0.469431	-0.168903	-0.381798	0.540554	0.0427169	-0.217262	-0.251558	0.695091	0.725648	-0.0279614	-0.372048	0.0433711	-0.652483	-0.171959	-0.116402
Threonine	0.0538127	-0.179406	-0.37665	0.273353	-0.132557	-0.289056	-0.00954386	-0.327462	0.245613	0.282827	-0.251011	0.481011	0.500405	0.146554	0.360808	0.948263	0.993021	0.930449	0.885495	-0.458295	1	0.883896	0.891964	0.40059	0.930363	-0.0365393	0.559331	0.440732	0.142302	-0.238939	-0.326452	0.899043	0.966723	-0.0022832	0.0959176	0.605995	0.98456	0.201603	0.795937	0.943445	0.905435	0.0652876	-0.337208	0.584149	0.871682	0.530706	0.660662	0.579058	0.600675
Betaine	-0.195945	0.0954242	-0.577292	-0.370108	-0.324942	-0.433242	-0.33714	-0.616788	-0.107819	0.0122968	-0.322909	0.151347	0.285791	-0.201223	0.266276	0.933672	0.911354	0.872363	0.74775	-0.204555	0.883896	1	0.626412	0.629761	0.734432	-0.185734	0.244338	0.133066	0.458918	-0.0279723	-0.0534798	0.870794	0.829822	0.35369	-0.286165	0.328019	0.930155	0.252915	0.924731	0.945636	0.895768	0.250256	-0.0646653	0.853111	0.939727	0.460518	0.474194	0.517337	0.55652
Glutamic acid	0.334774	-0.395532	-0.181299	0.12621	0.102742	-0.104909	0.361435	-0.00184542	0.612712	0.567078	-0.130813	0.782505	0.688396	-0.112409	0.466486	0.756408	0.868549	0.812417	0.849398	-0.698216	0.891964	0.626412	1	0.00415544	0.917602	0.113646	0.62939	0.509751	-0.287941	-0.516016	-0.636407	0.653172	0.929908	-0.407689	0.480408	0.580476	0.84391	-0.057911	0.482151	0.737694	0.730601	-0.227986	-0.597886	0.242966	0.651958	0.452636	0.740123	0.630062	0.584738
Alanine	-0.448216	0.397651	-0.180991	0.180111	-0.320339	-0.179507	-0.675537	-0.475608	-0.626338	-0.551154	-0.16196	-0.48329	-0.417514	0.598365	-0.316824	0.56603	0.40017	0.306045	0.0782335	0.417888	0.40059	0.629761	0.00415544	1	0.220947	-0.113091	0.0937556	0.0587821	0.897488	0.571322	0.67114	0.604955	0.237719	0.807363	-0.489751	0.152613	0.44503	0.588902	0.747335	0.606724	0.518598	0.600682	0.559042	0.591521	0.434313	0.504161	-0.214144	0.192697	0.383415
Citrulline	0.128297	-0.351525	-0.276266	0.291279	-0.0887118	-0.266119	0.18527	-0.185604	0.422695	0.428502	-0.258731	0.62045	0.601143	0.0430595	0.45805	0.84596	0.911148	0.826115	0.83736	-0.565625	0.930363	0.734432	0.917602	0.220947	1	0.121458	0.570876	0.469365	-0.0739121	-0.348331	-0.478673	0.793922	0.956997	-0.130625	0.284351	0.616692	0.891069	0.104902	0.628563	0.828722	0.802164	-0.0390782	-0.426377	0.375557	0.750532	0.381917	0.71324	0.57761	0.614034
Ornithine	0.294665	-0.0923696	0.317807	0.159889	0.32154	0.336223	0.352787	0.391829	0.297294	0.222692	0.260911	0.138711	0.0239449	0.386607	0.02407	-0.121786	-0.0917381	-0.128363	-0.0843752	-0.237542	-0.0365393	-0.185734	0.113646	-0.113091	0.121458	1	0.297127	0.204894	-0.267441	-0.0478111	-0.0611956	-0.0203672	0.0304618	-0.282689	0.379837	0.0788654	-0.108986	-0.0681811	-0.25874	-0.155165	-0.197723	-0.267717	-0.0652029	-0.311455	-0.20919	0.0294717	0.0567131	0.0456543	0.111769
Glutamine	0.336283	-0.214503	0.346688	0.580658	0.323495	0.312528	0.241419	0.350167	0.348194	0.235653	0.120843	0.434815	0.154526	0.484816	-0.0679328	0.408167	0.501034	0.398657	0.478457	-0.270513	0.559331	0.244338	0.62939	0.0937556	0.570876	0.297127	1	0.86053	-0.0707842	-0.0567103	-0.138204	0.539048	0.513274	-0.330659	0.530775	0.723439	0.495245	0.348307	0.295334	0.443991	0.438347	0.0355072	-0.245243	-0.110962	0.210769	0.547261	0.352012	0.350603	0.312044
Lysine	0.331056	-0.212806	0.4521	0.717201	0.340004	0.343715	0.260571	0.432768	0.324149	0.113838	0.161883	0.37112	0.0828029	0.673231	-0.135924	0.305198	0.383946	0.23428	0.342817	-0.145064	0.440732	0.133066	0.509751	0.0587821	0.469365	0.204894	0.86053	1	-0.0177355	0.0732212	-0.0606075	0.49624	0.384971	-0.275576	0.500508	0.754273	0.400159	0.496729	0.285596	0.364388	0.385976	0.219443	0.00138585	-0.259905	0.0855547	0.515818	0.258039	0.263114	0.308473
Histidine	-0.511903	0.526149	-0.137165	0.218538	-0.322265	-0.131526	-0.782421	-0.476644	-0.795306	-0.699036	-0.119584	-0.669708	-0.58868	0.532205	-0.454765	0.343234	0.16983	0.0945399	-0.0972156	0.691323	0.142302	0.458918	-0.287941	0.897488	-0.0739121	-0.267441	-0.0707842	-0.0177355	1	0.769467	0.825653	0.451956	-0.0285531	0.911015	-0.684842	0.0156438	0.233596	0.672467	0.659683	0.408882	0.358747	0.794233	0.714401	0.567045	0.28879	0.339418	-0.362053	0.0300901	0.17986
Proline	-0.283379	0.493204	0.375347	0.464542	0.00969078	0.280545	-0.49525	0.0407189	-0.650236	-0.714742	0.179881	-0.675584	-0.762141	0.851034	-0.658272	-0.113796	-0.23058	-0.413778	-0.45439	0.910483	-0.238939	-0.0279723	-0.516016	0.571322	-0.348331	-0.0478111	-0.0567103	0.0732212	0.769467	1	0.880276	0.10828	-0.334377	0.728383	-0.456209	0.111697	-0.178998	0.791728	0.229915	-0.0345901	-0.10439	0.788353	0.786067	0.0394885	-0.234646	0.127157	-0.436563	-0.149507	-0.0481365
Beta-alanine	-0.481983	0.486553	0.256073	0.428228	-0.176379	0.13877	-0.670755	-0.116576	-0.821518	-0.837831	0.036247	-0.842343	-0.872867	0.720512	-0.716322	-0.146336	-0.322092	-0.413299	-0.561653	0.871512	-0.326452	-0.0534798	-0.636407	0.67114	-0.478673	-0.0611956	-0.138204	-0.0606075	0.825653	0.880276	1	0.0018749	-0.466929	0.756737	-0.519401	-0.143475	-0.267327	0.575802	0.171322	-0.0835957	-0.15195	0.624144	0.87329	0.0924337	-0.241898	0.236879	-0.692539	-0.195716	-0.0674633
Arginine	-0.118902	0.0159288	-0.360389	0.477835	-0.216189	-0.295886	-0.236179	-0.416611	-0.0583662	-0.0134396	-0.225065	0.155666	0.230557	0.6318	0.17703	0.883904	0.89511	0.804032	0.765811	-0.164651	0.899043	0.870794	0.653172	0.604955	0.793922	-0.0203672	0.539048	0.49624	0.451956	0.10828	0.0018749	1	0.821344	0.289418	-0.184792	0.670444	0.904631	0.509171	0.90092	0.908821	0.853518	0.362537	-0.0053655	0.657989	0.83773	0.458018	0.52759	0.352674	0.452675
Argininosuccinic acid	0.10945	-0.265076	-0.377783	0.249826	-0.110794	-0.298055	0.121075	-0.266859	0.367519	0.375058	-0.253376	0.580204	0.60083	-0.0237752	0.460468	0.876612	0.962032	0.884905	0.896454	-0.550566	0.966723	0.829822	0.929908	0.237719	0.956997	0.0304618	0.513274	0.384971	-0.0285531	-0.334377	-0.466929	0.821344	1	-0.114702	0.175527	0.591484	0.944935	0.0944075	0.693565	0.867126	0.82309	-0.0653191	-0.421279	0.510312	0.837125	0.400561	0.773615	0.582161	0.577131
GABA	-0.569878	0.480777	-0.214391	0.055297	-0.405738	-0.235835	-0.737368	-0.529421	-0.789774	-0.671607	-0.170945	-0.699662	-0.545162	0.344459	-0.341432	0.211148	0.0304189	-0.0418178	-0.201791	0.695074	-0.0022832	0.35369	-0.407689	0.807363	-0.130625	-0.282689	-0.330659	-0.275576	0.911015	0.728383	0.756737	0.289418	-0.114702	1	-0.744775	-0.138427	0.0907761	0.544625	0.542508	0.267186	0.224456	0.76224	0.715608	0.522422	0.210176	0.056902	-0.350858	-0.0666813	0.138944
Putrescine	0.623036	-0.473753	0.583503	0.245039	0.56026	0.499383	0.702971	0.76305	0.781281	0.5855	0.246212	0.73412	0.346695	0.118771	0.0528616	-0.0748492	0.0331702	-0.0425241	0.0326546	-0.469431	0.0959176	-0.286165	0.480408	-0.489751	0.284351	0.379837	0.530775	0.500508	-0.684842	-0.456209	-0.519401	-0.184792	0.175527	-0.744775	1	0.210472	0.0178087	-0.24671	-0.346938	-0.0725571	-0.0148626	-0.417243	-0.502288	-0.664417	-0.307867	0.251671	0.152058	0.420822	0.345596
Cholin	0.208939	-0.180891	0.16986	0.669302	0.144413	0.0725947	0.222602	0.174502	0.269808	0.109822	0.0780422	0.309046	0.229404	0.845193	0.101992	0.423187	0.551067	0.381257	0.552925	-0.168903	0.605995	0.328019	0.580476	0.152613	0.616692	0.0788654	0.723439	0.754273	0.0156438	0.111697	-0.143475	0.670444	0.591484	-0.138427	0.210472	1	0.524231	0.564573	0.401761	0.452906	0.380477	0.147795	-0.1206	-0.00478297	0.308098	0.266088	0.600487	0.0499916	0.119398
Valine	0.0153779	-0.108386	-0.412734	0.312302	-0.155292	-0.299899	-0.0912132	-0.386134	0.170882	0.226635	-0.265251	0.431871	0.45392	0.082981	0.322401	0.965071	0.992453	0.929973	0.867349	-0.381798	0.98456	0.930155	0.84391	0.44503	0.891069	-0.108986	0.495245	0.400159	0.233596	-0.178998	-0.267327	0.904631	0.944935	0.0907761	0.0178087	0.524231	1	0.234851	0.862341	0.9739	0.952169	0.169005	-0.26384	0.657996	0.903706	0.54041	0.617817	0.624315	0.639484
Methionine	-0.0308147	0.402838	0.303468	0.518329	0.14903	0.274526	-0.312622	0.0788824	-0.368407	-0.45635	0.239253	-0.322636	-0.424109	0.905075	-0.462042	0.210658	0.1868	-0.0315082	-0.00320296	0.540554	0.201603	0.252915	-0.057911	0.588902	0.104902	-0.0681811	0.348307	0.496729	0.672467	0.791728	0.575802	0.509171	0.0944075	0.544625	-0.24671	0.564573	0.234851	1	0.51546	0.308074	0.268968	0.795321	0.566207	0.118693	0.074591	0.251093	0.0214046	-0.0380845	0.104878
Tyrosine	-0.224287	0.192588	-0.413284	0.227004	-0.275225	-0.319096	-0.427495	-0.543367	-0.24651	-0.163178	-0.24401	-0.000202304	0.0840192	0.395243	0.0698025	0.863801	0.814185	0.732872	0.620712	0.0427169	0.795937	0.924731	0.482151	0.747335	0.628563	-0.25874	0.295334	0.285596	0.659683	0.229915	0.171322	0.90092	0.693565	0.542508	-0.346938	0.401761	0.862341	0.51546	1	0.921307	0.898082	0.553792	0.174235	0.777899	0.826214	0.487949	0.326728	0.432848	0.559239
Isoleusine	-0.104504	-0.039352	-0.386952	0.424698	-0.222774	-0.305836	-0.238951	-0.443208	0.0127508	0.0830976	-0.303583	0.289122	0.299225	0.409729	0.200428	0.984604	0.954596	0.880939	0.758735	-0.217262	0.943445	0.945636	0.737694	0.606724	0.828722	-0.155165	0.443991	0.364388	0.408882	-0.0345901	-0.0835957	0.908821	0.867126	0.267186	-0.0725571	0.452906	0.9739	0.308074	0.921307	1	0.971941	0.31001	-0.114369	0.697364	0.879583	0.613464	0.441117	0.644799	0.6894
Leucine	-0.0284668	-0.0562112	-0.370383	0.090142	-0.162474	-0.26927	-0.190949	-0.406704	0.0768005	0.170964	-0.277312	0.362248	0.352108	-0.103061	0.217018	0.946989	0.919588	0.875402	0.758465	-0.251558	0.905435	0.895768	0.730601	0.518598	0.802164	-0.197723	0.438347	0.385976	0.358747	-0.10439	-0.15195	0.853518	0.82309	0.224456	-0.0148626	0.380477	0.952169	0.268968	0.898082	0.971941	1	0.344168	-0.163191	0.658932	0.85544	0.593525	0.433424	0.678598	0.729338
Phenylalanine	-0.182104	0.435946	0.155735	0.308025	0.00407089	0.153113	-0.464781	-0.132016	-0.494476	-0.471224	0.0871073	-0.392905	-0.470387	0.576296	-0.429016	0.218362	0.0912816	-0.0500653	-0.102329	0.695091	0.0652876	0.250256	-0.227986	0.600682	-0.0390782	-0.267717	0.0355072	0.219443	0.794233	0.788353	0.624144	0.362537	-0.0653191	0.76224	-0.417243	0.147795	0.169005	0.795321	0.553792	0.31001	0.344168	1	0.608005	0.258508	0.0923691	0.206041	-0.232501	0.107368	0.238735
Tryptophan	-0.447334	0.432382	0.190423	0.400443	-0.190268	0.0646174	-0.559963	-0.114073	-0.735628	-0.843533	0.0331642	-0.787462	-0.769792	0.585974	-0.581976	-0.190909	-0.331758	-0.452619	-0.511288	0.725648	-0.337208	-0.0646653	-0.597886	0.559042	-0.426377	-0.0652029	-0.245243	0.00138585	0.714401	0.786067	0.87329	-0.0053655	-0.421279	0.715608	-0.502288	-0.1206	-0.26384	0.566207	0.174235	-0.114369	-0.163191	0.608005	1	0.0136664	-0.23417	0.10651	-0.545908	-0.258862	-0.0568252
Cytosine	-0.410433	0.268009	-0.804374	-0.500272	-0.509585	-0.592055	-0.56092	-0.859632	-0.398189	-0.141771	-0.381568	-0.169029	0.138427	-0.493675	0.24191	0.705486	0.643927	0.719512	0.561246	-0.0279614	0.584149	0.853111	0.242966	0.591521	0.375557	-0.311455	-0.110962	-0.259905	0.567045	0.0394885	0.0924337	0.657989	0.510312	0.522422	-0.664417	-0.00478297	0.657996	0.118693	0.777899	0.697364	0.658932	0.258508	0.0136664	1	0.869531	0.157301	0.274192	0.199145	0.213422
Pyrogultamic acid	-0.217098	-0.050842	-0.735275	-0.436479	-0.422371	-0.586685	-0.270162	-0.700483	-0.0304457	0.139651	-0.429104	0.231651	0.454358	-0.761816	0.436072	0.897529	0.906139	0.940922	0.858282	-0.372048	0.871682	0.939727	0.651958	0.434313	0.750532	-0.20919	0.210769	0.0855547	0.28879	-0.234646	-0.241898	0.83773	0.837125	0.210176	-0.307867	0.308098	0.903706	0.074591	0.826214	0.879583	0.85544	0.0923691	-0.23417	0.869531	1	0.304879	0.5911	0.405058	0.421402
Nicotinic acid	0.000980528	-0.0655673	0.237919	0.575242	0.0575884	0.173711	-0.176061	0.0529391	-0.010037	-0.0935211	-0.0877652	0.153539	-0.10728	0.525199	-0.282878	0.596246	0.508654	0.420647	0.248816	0.0433711	0.530706	0.460518	0.452636	0.504161	0.381917	0.0294717	0.547261	0.515818	0.339418	0.127157	0.236879	0.458018	0.400561	0.056902	0.251671	0.266088	0.54041	0.251093	0.487949	0.613464	0.593525	0.206041	0.10651	0.157301	0.304879	1	-0.0952265	0.705328	0.698806
NAD	0.330139	-0.238865	-0.352082	-0.145634	0.069998	-0.211277	0.390827	-0.104102	0.528156	0.524157	-0.0314378	0.608934	0.726373	-0.388358	0.611496	0.459377	0.656159	0.624923	0.835123	-0.652483	0.660662	0.474194	0.740123	-0.214144	0.71324	0.0567131	0.352012	0.258039	-0.362053	-0.436563	-0.692539	0.52759	0.773615	-0.350858	0.152058	0.600487	0.617817	0.0214046	0.326728	0.441117	0.433424	-0.232501	-0.545908	0.274192	0.5911	-0.0952265	1	0.163514	0.131358
Inosine	0.169267	-0.223043	0.0951064	0.231187	0.111035	0.110957	0.0679634	0.0600882	0.314996	0.302665	-0.156358	0.537392	0.257904	0.0649522	0.0304064	0.64157	0.595021	0.498744	0.364335	-0.171959	0.579058	0.517337	0.630062	0.192697	0.57761	0.0456543	0.350603	0.263114	0.0300901	-0.149507	-0.195716	0.352674	0.582161	-0.0666813	0.420822	0.0499916	0.624315	-0.0380845	0.432848	0.644799	0.678598	0.107368	-0.258862	0.199145	0.405058	0.705328	0.163514	1	0.894234
Hypoxanthine	0.0932408	-0.199491	0.087257	0.287368	0.0380225	0.0414682	0.0122186	0.00263198	0.231159	0.199934	-0.160216	0.415365	0.202356	0.222057	0.0175495	0.658036	0.587453	0.471711	0.320776	-0.116402	0.600675	0.55652	0.584738	0.383415	0.614034	0.111769	0.312044	0.308473	0.17986	-0.0481365	-0.0674633	0.452675	0.577131	0.138944	0.345596	0.119398	0.639484	0.104878	0.559239	0.6894	0.729338	0.238735	-0.0568252	0.213422	0.421402	0.698806	0.131358	0.894234	1
Guanosine	-0.542405	0.538221	0.0961187	0.249022	-0.267587	-0.000716056	-0.694006	-0.264726	-0.858824	-0.818607	-0.0104051	-0.877142	-0.817132	0.541066	-0.580768	-0.180304	-0.342169	-0.402108	-0.514152	0.887805	-0.36148	-0.0337634	-0.695603	0.624896	-0.511998	-0.255433	-0.279675	-0.247242	0.814704	0.847189	0.93106	-0.0384322	-0.481306	0.818357	-0.670429	-0.180511	-0.295256	0.511405	0.174447	-0.118484	-0.192102	0.624139	0.796178	0.192509	-0.200341	0.0205447	-0.626903	-0.32076	-0.223021
Xanthosine	0.15231	-0.198596	-0.478081	-0.310885	-0.0936374	-0.324188	0.0747517	-0.364179	0.345619	0.488629	-0.244103	0.576797	0.650056	-0.685856	0.499002	0.789476	0.855844	0.92988	0.917314	-0.589796	0.83911	0.726335	0.794211	0.0858698	0.769377	-0.134873	0.452858	0.337199	-0.0559739	-0.480426	-0.528162	0.690684	0.8045	-0.219632	0.0821338	0.389167	0.844163	-0.0395451	0.599234	0.759522	0.811712	-0.0608966	-0.543603	0.559784	0.831046	0.382664	0.676802	0.500045	0.421735
Deoxyguanosine	-0.444383	0.46577	0.181542	0.502237	-0.193772	0.0612781	-0.641205	-0.166423	-0.72327	-0.756529	-0.0241824	-0.664638	-0.714185	0.781358	-0.611797	0.0458177	-0.0761075	-0.243843	-0.363356	0.813639	-0.0898445	0.208221	-0.411091	0.715828	-0.219859	-0.214598	-0.0714057	-0.0169547	0.833985	0.852179	0.867667	0.185631	-0.174013	0.794451	-0.466513	0.00107852	-0.00723069	0.67515	0.403245	0.14889	0.0743835	0.672691	0.79618	0.231997	-0.0295483	0.24667	-0.431749	0.0118576	0.124095
Thymidine	-0.477795	0.523163	0.182666	0.396766	-0.204108	0.063737	-0.689609	-0.1883	-0.81009	-0.792341	0.00622134	-0.78459	-0.790373	0.718708	-0.649914	-0.0744928	-0.227141	-0.339387	-0.471578	0.877299	-0.244177	0.0601474	-0.59182	0.684392	-0.379267	-0.224925	-0.150048	-0.0521451	0.862673	0.888166	0.9373	0.0885329	-0.371471	0.8084	-0.566133	-0.0723187	-0.166435	0.677602	0.285442	0.00641562	-0.0480503	0.712554	0.834472	0.183598	-0.135128	0.15945	-0.567767	-0.169083	-0.0578257
Guanine	-0.357025	0.447087	0.282321	0.470073	-0.0946886	0.166914	-0.587741	-0.0567859	-0.652809	-0.665837	0.0370528	-0.594258	-0.707541	0.804589	-0.664398	0.0156944	-0.109649	-0.269815	-0.426703	0.849533	-0.116228	0.139466	-0.406726	0.678006	-0.253203	-0.23088	-0.0271873	-0.00614235	0.799675	0.843049	0.844694	0.129036	-0.221359	0.743301	-0.354973	-0.017412	-0.0417231	0.65248	0.351992	0.123414	0.0666602	0.677247	0.674117	0.166819	-0.107478	0.270082	-0.51207	0.0561753	0.151957
Uridine	-0.06107	0.275426	0.299559	0.291082	0.0988989	0.259727	-0.3371	0.00831888	-0.27806	-0.174596	0.0655284	-0.145692	-0.342272	0.575576	-0.417701	0.298128	0.198416	0.0888682	-0.0423583	0.571718	0.194075	0.281675	-0.0175956	0.54031	0.090949	-0.10361	0.294106	0.119395	0.581742	0.588482	0.481234	0.291291	0.0793642	0.479061	-0.108033	0.161895	0.235599	0.543327	0.406007	0.349449	0.339404	0.606773	0.135948	0.233751	0.101443	0.444111	-0.187047	0.396296	0.367875
Cytidine	-0.259198	0.270446	0.38076	0.657805	-0.0237144	0.240769	-0.475803	0.0276788	-0.473912	-0.55144	0.0013057	-0.36257	-0.588161	0.931688	-0.613593	0.323722	0.200107	-0.00997656	-0.142678	0.687532	0.20696	0.314104	-0.0492404	0.740153	0.0767424	-0.0529926	0.341382	0.334408	0.754162	0.791877	0.74726	0.404645	0.0851656	0.591302	-0.156562	0.291856	0.248449	0.722041	0.498712	0.399199	0.313595	0.673293	0.555722	0.164176	0.0632902	0.623026	-0.32817	0.339519	0.386085
Adenosine	-0.258818	0.30408	0.137153	0.58334	-0.0928485	0.0789251	-0.513081	-0.166846	-0.465033	-0.490487	-0.0475713	-0.323362	-0.458895	0.699201	-0.457877	0.433769	0.335904	0.237736	0.0984402	0.448575	0.350296	0.456778	0.0767707	0.761939	0.133276	-0.243428	0.454154	0.394599	0.739629	0.530411	0.623448	0.510017	0.177066	0.497383	-0.198285	0.305708	0.391647	0.59336	0.633044	0.521357	0.469957	0.553738	0.446614	0.329919	0.2526	0.690351	-0.253494	0.255412	0.315728
Deoxyuridine	-0.321747	0.435282	0.441664	0.623447	-0.0137676	0.2935	-0.527442	0.100671	-0.667672	-0.768307	0.125624	-0.688148	-0.836393	0.855135	-0.77349	-0.227761	-0.350828	-0.49678	-0.597331	0.827239	-0.346479	-0.114126	-0.56357	0.540814	-0.463293	-0.108474	-0.0456521	0.0464673	0.685467	0.824887	0.912193	-0.0926871	-0.441479	0.614947	-0.280686	-0.113338	-0.279456	0.590102	0.110943	-0.12673	-0.169328	0.565726	0.848	-0.0875866	-0.346357	0.283894	-0.628937	-0.0721824	0.0310244
Deoxycytidine	-0.259316	0.455359	0.490867	0.559205	0.0539462	0.355164	-0.488965	0.150713	-0.617539	-0.696381	0.178191	-0.635563	-0.812022	0.919878	-0.770759	-0.18348	-0.310021	-0.485399	-0.601322	0.884075	-0.305229	-0.0883205	-0.531971	0.567051	-0.402071	-0.040666	-0.0230647	0.0678699	0.716093	0.902416	0.902791	-0.0323226	-0.401761	0.653747	-0.255684	-0.0540383	-0.240413	0.673098	0.15209	-0.0804666	-0.126904	0.661606	0.782677	-0.0737821	-0.341267	0.250746	-0.611511	-0.0236548	0.0819309
Deoxyadenosine	-0.257612	0.475113	0.383322	0.554741	0.0214683	0.287126	-0.523711	0.0513762	-0.598306	-0.651368	0.132285	-0.561246	-0.722423	0.914925	-0.701114	-0.00202664	-0.11145	-0.295248	-0.422574	0.811804	-0.112013	0.122518	-0.373811	0.655189	-0.237382	-0.0763442	0.0643792	0.0988846	0.76632	0.864915	0.849807	0.138056	-0.205953	0.673414	-0.275659	0.0282349	-0.0391131	0.710936	0.328076	0.108372	0.0518596	0.66714	0.715068	0.0953117	-0.145169	0.336352	-0.466718	0.0988772	0.185421
Galacturonic acid	-0.370456	0.27921	0.364	0.515236	-0.109814	0.181475	-0.44138	0.0740506	-0.621207	-0.677437	0.0569901	-0.691105	-0.724985	0.708621	-0.636833	-0.330479	-0.418294	-0.512607	-0.539398	0.842964	-0.427941	-0.280986	-0.636304	0.278911	-0.527768	0.00728618	-0.0991979	0.0409872	0.544784	0.829321	0.803973	-0.0897746	-0.509646	0.448522	-0.432029	0.0321169	-0.400538	0.532876	-0.0847354	-0.293362	-0.363994	0.467969	0.663734	-0.101094	-0.356945	0.0384599	-0.515335	-0.341432	-0.314675
Tartaric acid	-0.616799	0.487	-0.451843	-0.0368168	-0.51173	-0.388835	-0.827684	-0.721238	-0.797211	-0.638706	-0.279537	-0.640462	-0.422967	0.180896	-0.24496	0.44723	0.293287	0.284621	0.0716999	0.476677	0.249436	0.617379	-0.19451	0.871675	0.00932568	-0.309501	-0.184122	-0.214815	0.918242	0.538457	0.672175	0.490729	0.109569	0.842268	-0.796664	-0.0757326	0.336442	0.440739	0.688952	0.478971	0.401002	0.542195	0.577888	0.780651	0.501442	0.280845	-0.219233	0.0218402	0.123522
Glyceric acid	0.154054	-0.362898	-0.292494	0.191786	-0.0664227	-0.240487	0.177502	-0.169983	0.436547	0.417435	-0.262621	0.662204	0.616165	-0.180988	0.414763	0.79853	0.892779	0.84738	0.864923	-0.521378	0.889891	0.693831	0.920334	0.0618393	0.830946	-0.215906	0.521656	0.416587	-0.14143	-0.415545	-0.536858	0.676805	0.90172	-0.283513	0.26789	0.565273	0.866935	-0.0249224	0.568648	0.783725	0.76389	-0.127176	-0.548163	0.394371	0.7327	0.468975	0.68478	0.600068	0.496994
Shikimic acid	0.238966	-0.112292	0.598206	0.456957	0.338067	0.398304	0.408793	0.629389	0.191103	-0.0507021	0.339529	-0.0445267	-0.191226	0.664281	-0.178953	-0.722217	-0.645603	-0.726593	-0.510928	0.19865	-0.611254	-0.79175	-0.383604	-0.535345	-0.479179	-0.0321551	-0.0981538	0.111017	-0.415593	0.131314	-0.0133931	-0.596018	-0.545528	-0.351546	0.28323	0.133125	-0.679133	0.0260554	-0.699889	-0.718656	-0.737499	-0.139032	0.0781315	-0.821472	-0.793813	-0.383017	-0.191301	-0.500996	-0.550493
Malic acid	-0.0613461	0.359678	0.618732	0.421642	0.242839	0.51465	-0.213355	0.414408	-0.431452	-0.485091	0.351347	-0.596697	-0.763705	0.848295	-0.727719	-0.712358	-0.802305	-0.835522	-0.895167	0.719886	-0.790813	-0.675531	-0.819092	0.0296084	-0.829352	0.0652604	-0.207697	-0.141787	0.245379	0.602218	0.687839	-0.606321	-0.862141	0.214622	-0.0775865	-0.354827	-0.773659	0.248862	-0.503991	-0.669907	-0.666731	0.238079	0.525868	-0.490032	-0.798062	-0.0799666	-0.782011	-0.375169	-0.377326
Pyruvic acid	0.085227	0.117611	0.335774	0.66432	0.176619	0.259963	-0.0955519	0.16937	-0.0598818	-0.189848	0.131566	0.0373142	-0.150254	0.943046	-0.2846	0.422321	0.446223	0.180359	0.240113	0.317016	0.467506	0.410941	0.310256	0.470368	0.445985	0.11484	0.544837	0.620006	0.454009	0.593476	0.304988	0.647478	0.435679	0.334377	0.03175	0.705982	0.483332	0.863989	0.580787	0.507395	0.459385	0.623967	0.302779	0.115413	0.245727	0.404895	0.295542	0.321714	0.421991
2-Oxoglutaric acid	-0.350417	0.449556	0.216481	0.459102	-0.113324	0.103778	-0.47563	-0.0831682	-0.641812	-0.753956	0.115165	-0.692757	-0.668088	0.830194	-0.499795	-0.0265236	-0.106573	-0.292455	-0.284399	0.754541	-0.100269	0.0913725	-0.399634	0.620087	-0.216902	-0.0250297	-0.0287329	0.128265	0.743903	0.918954	0.815443	0.260679	-0.180097	0.698918	-0.533748	0.299671	-0.0700992	0.794839	0.316356	0.0447457	-0.0755256	0.663744	0.815756	0.116789	-0.0957772	0.0993015	-0.255884	-0.28745	-0.123855
Ascorbic acid	0.663141	-0.351919	0.5257	0.0178453	0.607837	0.503209	0.768695	0.778772	0.724858	0.585868	0.400011	0.556479	0.31059	-0.0565611	0.111684	-0.477774	-0.330405	-0.312579	-0.139721	-0.42488	-0.273931	-0.649273	0.134226	-0.772234	-0.0789394	0.316234	0.296748	0.29885	-0.824013	-0.461215	-0.558826	-0.47104	-0.19029	-0.822985	0.805043	0.117371	-0.370946	-0.315405	-0.681974	-0.495958	-0.418745	-0.489595	-0.544766	-0.799792	-0.565416	-0.233662	0.110159	-0.116657	-0.213455
Malonic acid	-0.577242	0.23222	-0.25393	-0.0252674	-0.479398	-0.350889	-0.527645	-0.451834	-0.693262	-0.541949	-0.204661	-0.731328	-0.424424	-0.0212661	-0.180709	-0.268131	-0.357019	-0.282542	-0.276093	0.547535	-0.383762	-0.172267	-0.663948	0.233742	-0.447768	-0.270771	-0.417814	-0.378617	0.469294	0.471566	0.52649	-0.0701911	-0.455241	0.591165	-0.784366	-0.131198	-0.362125	0.236282	-0.0261424	-0.277503	-0.301115	0.347158	0.462471	0.226544	-0.0658531	-0.420295	-0.277504	-0.658069	-0.532545
Citric acid	-0.269001	0.321164	0.0771717	-0.223226	-0.0976531	0.059465	-0.324255	-0.0778691	-0.516796	-0.396383	0.06832	-0.621619	-0.520978	-0.321131	-0.343382	-0.668524	-0.765125	-0.633826	-0.6331	0.579367	-0.808995	-0.575626	-0.888046	-0.149483	-0.867002	-0.264651	-0.564746	-0.513797	0.192908	0.343841	0.457498	-0.639259	-0.856112	0.288457	-0.481036	-0.607918	-0.74479	-0.068095	-0.458332	-0.6703	-0.603204	0.208793	0.382015	-0.147001	-0.515897	-0.399071	-0.59254	-0.512944	-0.561575
Succunic acid	0.485292	0.000433539	0.833657	0.316399	0.651497	0.763887	0.385053	0.86212	0.266907	0.078065	0.526153	0.0936326	-0.270837	0.529886	-0.463726	-0.626612	-0.610377	-0.690527	-0.657404	0.165953	-0.565676	-0.736923	-0.304201	-0.380227	-0.459364	0.252672	0.0851701	0.22821	-0.322534	0.113547	0.0812384	-0.617755	-0.559874	-0.349183	0.614222	-0.1527	-0.590461	0.0555393	-0.622649	-0.589631	-0.511604	-0.0376892	0.0804685	-0.854338	-0.832652	0.00783329	-0.422514	-0.0429725	-0.0592269
Fumaric acid	-0.386361	0.321545	0.186074	-0.00902043	-0.17273	0.05225	-0.457902	-0.0731729	-0.61503	-0.567181	-0.00987898	-0.681516	-0.654011	0.0469044	-0.505776	-0.501476	-0.676061	-0.644596	-0.766588	0.68776	-0.706569	-0.419837	-0.855075	0.174703	-0.734204	-0.229131	-0.592433	-0.391107	0.421135	0.493791	0.667624	-0.520162	-0.781287	0.513462	-0.410098	-0.622332	-0.621699	0.110705	-0.25756	-0.475728	-0.420924	0.381839	0.688389	-0.157253	-0.484044	-0.11971	-0.775364	-0.269897	-0.180914
4-hydroxybenzoic aldehyde	-0.358137	-0.0624913	-0.76281	-0.580385	-0.551689	-0.685959	-0.297421	-0.78573	-0.0953981	0.136689	-0.530148	0.102335	0.366311	-0.860634	0.489167	0.641554	0.564002	0.70387	0.545294	-0.315683	0.517254	0.705534	0.346123	0.317833	0.448112	-0.22306	-0.195904	-0.328739	0.187466	-0.372069	-0.206038	0.396478	0.499776	0.214086	-0.351688	-0.209827	0.565793	-0.35161	0.520621	0.586997	0.585093	-0.0970819	-0.200575	0.756018	0.762572	0.205734	0.228237	0.386161	0.380218
Sinapic acid	0.0551956	-0.368521	-0.237434	-0.304229	-0.102408	-0.203492	0.136968	-0.087732	0.263652	0.433665	-0.252422	0.356337	0.378082	-0.821543	0.244745	-0.0571775	-0.0291754	0.194814	0.148568	-0.410561	-0.0418298	-0.136244	0.120308	-0.438491	-0.0161567	-0.244504	-0.00492933	-0.178973	-0.425875	-0.674113	-0.465518	-0.26924	-0.0356936	-0.388824	0.255617	-0.390429	-0.0364918	-0.650549	-0.22457	-0.0864523	0.0658555	-0.41568	-0.54851	-0.00601719	0.0778255	-0.0641443	0.00762634	0.133533	0.0412327
Vanillin	0.147194	-0.0903393	0.278258	-0.00919403	0.216433	0.272677	0.18772	0.387391	0.148163	0.104146	0.107825	0.111699	-0.0979634	-0.153256	-0.173549	-0.421206	-0.369815	-0.341133	-0.337998	-0.0550769	-0.380884	-0.465636	-0.161159	-0.454937	-0.321598	-0.0604939	0.0728898	-0.0816045	-0.423178	-0.223122	-0.140153	-0.525208	-0.323897	-0.48215	0.393235	-0.259474	-0.408808	-0.36566	-0.573133	-0.436355	-0.451298	-0.434269	-0.285973	-0.432789	-0.464838	-0.159331	-0.2954	-0.0700149	-0.389057
ABA	0.0704783	-0.111407	0.74726	0.659414	0.235734	0.414391	0.227174	0.579561	0.0435132	-0.212332	0.197428	-0.132121	-0.390254	0.612464	-0.352602	-0.575444	-0.558793	-0.700114	-0.536368	0.451198	-0.519168	-0.583682	-0.367213	-0.257446	-0.373967	0.156943	0.0504688	0.214673	-0.125179	0.368495	0.285077	-0.448209	-0.447068	-0.0754016	0.287157	0.0535183	-0.528621	0.150061	-0.430374	-0.507069	-0.509773	0.103007	0.366295	-0.710023	-0.691381	-0.0344781	-0.326111	-0.113492	-0.0750285
SA	0.0682509	-0.379437	-0.298361	-0.2414	-0.156599	-0.343371	0.194679	-0.194132	0.427065	0.466589	-0.332385	0.612099	0.591689	-0.471628	0.484485	0.630084	0.656298	0.620268	0.563801	-0.570538	0.662199	0.545022	0.712086	0.0803116	0.805658	-0.085467	0.244137	0.180774	-0.208913	-0.524922	-0.54531	0.425337	0.71728	-0.157266	0.357854	0.219826	0.645301	-0.190062	0.399044	0.611561	0.626292	-0.179988	-0.445324	0.232064	0.547218	0.206535	0.451092	0.567361	0.578551
Hydroxy Proline	0.0952261	0.272144	0.79014	0.655417	0.400132	0.677192	-0.0567376	0.581828	-0.252141	-0.422317	0.426537	-0.423792	-0.714546	0.901137	-0.716193	-0.555173	-0.613779	-0.708628	-0.701987	0.614497	-0.581282	-0.563606	-0.547196	0.0399223	-0.615494	0.347934	0.127632	0.206948	0.199733	0.611912	0.646881	-0.404579	-0.637892	0.0720659	0.129798	-0.109471	-0.574503	0.337008	-0.381134	-0.498097	-0.510172	0.252321	0.537395	-0.555475	-0.727	0.205697	-0.626936	-0.150818	-0.149485
ACC	-0.583598	0.130334	-0.641221	-0.541548	-0.623461	-0.586931	-0.631071	-0.799287	-0.492068	-0.244771	-0.51515	-0.297332	-0.0584406	-0.66541	0.0823185	0.530606	0.34235	0.464143	0.172554	0.0676958	0.285768	0.573215	-0.010674	0.5863	0.136126	-0.256848	-0.339753	-0.420067	0.525844	-0.0116896	0.252689	0.294478	0.178357	0.510235	-0.55973	-0.395052	0.352274	-0.164353	0.472778	0.471034	0.444152	0.128452	0.157391	0.745091	0.576872	0.313972	-0.217001	0.278256	0.296232
Trigonelline	0.446634	0.0229559	0.614086	0.44588	0.530953	0.56155	0.347353	0.606019	0.254022	0.100193	0.433379	0.12102	-0.11378	0.387046	-0.248597	-0.49811	-0.40815	-0.407546	-0.234534	0.110748	-0.38286	-0.534176	-0.176202	-0.468508	-0.411837	-0.0742347	0.196066	0.28254	-0.312141	0.0391188	-0.0288114	-0.444588	-0.388847	-0.450835	0.353069	0.0908267	-0.397593	0.0644688	-0.457717	-0.465343	-0.386271	-0.0704569	-0.04135	-0.598235	-0.549187	0.0979078	-0.0720438	-0.114972	-0.240877
4-Pyridoxic acid	-0.0661925	-0.121523	-0.582584	-0.245455	-0.292284	-0.489059	-0.000226059	-0.463852	0.125577	0.2551	-0.251011	0.207593	0.506463	-0.39147	0.509262	0.472859	0.583379	0.65706	0.710579	-0.497432	0.58158	0.562801	0.47847	0.0722792	0.541584	0.152813	0.179409	0.0195281	-0.0649453	-0.333416	-0.353234	0.552907	0.624072	-0.123226	-0.221461	0.37267	0.54205	-0.0458428	0.363004	0.422921	0.370701	-0.31345	-0.331268	0.551214	0.704124	0.00735958	0.726903	0.0136539	0.0331473
Kynurenic acid	0.116587	-0.175011	0.543166	0.642766	0.198306	0.32636	0.0994474	0.452573	0.136237	-0.171823	0.0704861	0.162306	-0.151621	0.680856	-0.371439	0.105677	0.126783	-0.101939	-0.119063	0.147966	0.163235	0.0493358	0.242388	0.131491	0.14596	-0.0375426	0.30359	0.484955	0.0342534	0.206605	0.165247	0.0825854	0.17386	-0.105839	0.445687	0.322416	0.156786	0.301904	0.104364	0.17131	0.125869	0.0562483	0.257496	-0.334657	-0.139035	0.595751	-0.0581479	0.430987	0.462783
Tyramine	-0.161423	-0.0271377	-0.355047	0.316191	-0.267727	-0.34528	-0.22687	-0.42497	-0.0893022	-0.039492	-0.243419	0.0959023	0.228891	0.402003	0.188451	0.745037	0.778327	0.726604	0.743537	-0.133976	0.778567	0.710296	0.541848	0.464244	0.638277	-0.248583	0.463751	0.393852	0.346517	0.0785866	-0.0264957	0.845094	0.69122	0.170492	-0.274439	0.739313	0.748415	0.452205	0.698454	0.728297	0.648053	0.216954	-0.0961979	0.573547	0.737536	0.384348	0.55798	0.141631	0.152695
Serotonin	-0.341725	0.517011	0.277692	0.37238	-0.0633552	0.188982	-0.53653	-0.062617	-0.699133	-0.722678	0.138523	-0.72413	-0.749659	0.752675	-0.599642	-0.134432	-0.262793	-0.412529	-0.453565	0.930944	-0.277758	-0.0323629	-0.57904	0.570342	-0.393637	-0.158752	-0.164127	-0.0346854	0.792749	0.981491	0.871759	0.0761252	-0.380045	0.793623	-0.559198	0.0501168	-0.210976	0.745718	0.235007	-0.0581394	-0.117167	0.813778	0.778112	0.0968822	-0.217257	0.0310633	-0.453937	-0.226745	-0.110495
[truncated: 35 more columns]
