# Supplementary material for: Metabolome Profiling of Heat Priming Effects, Senescence, and Acclimation of Bread Wheat Induced by High Temperatures at Different Growth Stages
Source: Int J Mol Sci. 2021 Dec 5;22(23):13139. doi: 10.3390/ijms222313139 (PMC8658393; doi:10.3390/ijms222313139)
Supplement: Supplementary file 1 [file ijms-22-13139-s001.zip › Supplementary table S5.xlsx]

## Sheet: Table S5
Supplementary Table S5. p-value of correlation coefficient between agronomic traits and metabolites
	Grain yield	Tiller number	Plant height	Node number	Biomass	Culm and leaf weight	Grain number per spike	Spikelet number per spike	Grain weight per spike	Spike length	Seed number	Thousand kernel weight	Harvest index	Flag leaf length	Fertility	Asparagine	Serine	Aspartic acid	Glycine	Methionine Sulfoxide	Threonine	Betaine	Glutamic acid	Alanine	Citrulline	Ornithine	Glutamine	Lysine	Histidine	Proline	Beta-alanine	Arginine	Argininosuccinic acid	GABA	Putrescine	Cholin	Valine	Methionine	Tyrosine	Isoleusine	Leucine	Phenylalanine	Tryptophan	Cytosine	Pyrogultamic acid	Nicotinic acid	NAD	Inosine	Hypoxanthine
Grain yield	0	0.0190294	7.2e-07	0.277335	4.12e-29	7.87e-13	3.68e-07	1.16e-05	2.2e-17	0.000210359	8.83e-14	1.13e-08	0.000577598	0.223294	0.0759482	0.504913	0.91783	0.929163	0.492141	0.0253168	0.762453	0.266732	0.0529548	0.00785008	0.469612	0.0907029	0.0518283	0.0558135	0.00197029	0.104364	0.00389636	0.503011	0.537776	0.000434497	8.3e-05	0.235666	0.931213	0.862652	0.202235	0.55641	0.873029	0.302648	0.00798767	0.0159085	0.217459	0.995609	0.0565374	0.338566	0.599937
Tiller number	0.0190294	0	0.651253	0.395829	0.00147489	0.00274295	0.790675	0.736015	0.25905	0.999717	6.49e-07	0.0888131	0.166981	0.0986915	0.685367	0.613271	0.387199	0.364397	0.194756	0.0151948	0.309988	0.591386	0.0205919	0.0198633	0.0414862	0.603364	0.223143	0.226914	0.00139282	0.00303871	0.00352464	0.928755	0.129751	0.0039999	0.00465167	0.305934	0.541758	0.0181698	0.275175	0.825122	0.752189	0.00995846	0.0106543	0.125403	0.77522	0.712563	0.17367	0.204816	0.258002
Plant height	7.2e-07	0.651253	0	0.00823237	6.77e-12	6.19e-18	2.4e-05	1.91e-17	0.000444975	0.0654761	7.31e-09	0.168679	0.0528117	3.62e-09	0.126895	0.00887236	0.0102712	0.000132625	0.00123867	0.0344135	0.0281166	0.000350829	0.304827	0.305663	0.113741	0.067009	0.0445702	0.00726765	0.439194	0.0287098	0.143796	0.0362825	0.0276092	0.22339	0.000292109	0.336853	0.0152719	0.0810321	0.0151229	0.0237727	0.0310641	0.379131	0.28071	9.95e-09	7.31e-07	0.175432	0.0411425	0.592627	0.62364
Node number	0.277335	0.395829	0.00823237	0	0.837507	0.112273	0.743207	0.0990471	0.076194	0.736216	0.567051	0.00486932	7.25e-05	0.0135479	0.0411483	0.997215	0.487155	0.0522819	0.361537	0.0795657	0.272399	0.130588	0.61776	0.474504	0.240907	0.526245	0.011513	0.00080774	0.383637	0.0521074	0.0762379	0.0449006	0.317406	0.827485	0.327073	0.00238261	0.207053	0.0275457	0.365009	0.0789592	0.722058	0.213673	0.0996153	0.0344858	0.0701473	0.012502	0.564208	0.355998	0.247573
Biomass	4.12e-29	0.00147489	6.77e-12	0.837507	0	1.03e-27	3.97e-07	9.97e-10	8.42e-10	0.000509218	3.97e-23	0.000510136	0.402564	0.00612008	0.591794	0.138091	0.339593	0.157212	0.441054	0.607768	0.454864	0.0607794	0.563124	0.0647434	0.617842	0.0636904	0.0620043	0.0491312	0.0630613	0.956621	0.318356	0.219439	0.532761	0.0172767	0.000569214	0.415156	0.380504	0.400238	0.115165	0.205376	0.358587	0.98177	0.281111	0.00208176	0.0128322	0.746314	0.694045	0.531867	0.830944
Culm and leaf weight	7.87e-13	0.00274295	6.19e-18	0.112273	1.03e-27	0	1.14e-05	8.68e-15	9.13e-05	0.00609014	3.46e-21	0.142753	0.0947912	2.26e-05	0.272162	0.0392545	0.0607923	0.00782089	0.0254913	0.239868	0.0973101	0.0104828	0.554874	0.30971	0.128192	0.0518725	0.0719309	0.0465551	0.458413	0.108029	0.433807	0.0893109	0.0868789	0.179358	0.00264042	0.683272	0.0848513	0.116129	0.0658481	0.0785712	0.123567	0.387305	0.716554	0.00022561	0.000265567	0.325848	0.230347	0.532156	0.815874
Grain number per spike	3.68e-07	0.790675	2.4e-05	0.743207	3.97e-07	1.14e-05	0	2.19e-10	1.38e-10	9.98e-12	1.27e-08	0.196354	0.201185	0.185703	1.12e-07	0.217773	0.752641	0.681624	0.470992	0.00136096	0.957278	0.0511971	0.035705	1.17e-05	0.294175	0.0407103	0.168978	0.136647	4.6e-08	0.00290138	1.42e-05	0.178706	0.495179	6.55e-07	3.56e-06	0.205734	0.607925	0.0718416	0.0116749	0.173511	0.27936	0.00561557	0.000573902	0.000558903	0.122281	0.319245	0.0222893	0.702528	0.945321
Spikelet number per spike	1.16e-05	0.736015	1.91e-17	0.0990471	9.97e-10	8.68e-15	2.19e-10	0	0.0001082	0.000444835	1.99e-09	0.795464	0.0314472	4.4e-05	0.36116	0.0041886	0.0242208	0.00161528	0.0257606	0.949993	0.0586925	0.000102435	0.991736	0.00447122	0.29329	0.0219185	0.0423339	0.0105771	0.0043731	0.819146	0.51146	0.0142474	0.127095	0.00128343	1.55e-07	0.323616	0.0240957	0.657442	0.00089716	0.00865944	0.0169873	0.456724	0.520629	7.49e-11	3.98e-06	0.766201	0.557942	0.735686	0.988213
Grain weight per spike	2.2e-17	0.25905	0.000444975	0.076194	8.42e-10	9.13e-05	1.38e-10	0.0001082	0	6.27e-07	6.67e-05	1.16e-13	6.53e-09	0.680474	0.000436558	0.812766	0.242732	0.256544	0.040641	7.44e-06	0.16147	0.543887	0.000117205	7.42e-05	0.0127563	0.0877267	0.0435908	0.0614488	1.92e-08	3.15e-05	2.62e-09	0.743002	0.0324927	2.81e-08	4.96e-08	0.122789	0.333911	0.0320437	0.159897	0.942943	0.665954	0.00295265	7.17e-07	0.0196818	0.864282	0.955073	0.0013248	0.0695956	0.188389
Spike length	0.000210359	0.999717	0.0654761	0.736216	0.000509218	0.00609014	9.98e-12	0.000444835	6.27e-07	0	0.000102653	0.304895	0.11712	0.256737	2.26e-06	0.449371	0.130263	0.0443424	0.0109126	3.2e-06	0.105071	0.944971	0.000470446	0.000729596	0.0114581	0.205547	0.179703	0.521495	4.25e-06	2.05e-06	6.4e-10	0.939866	0.0288426	1.37e-05	0.000275188	0.536384	0.197428	0.006673	0.35648	0.64034	0.333674	0.00490777	3.77e-10	0.423833	0.430864	0.598836	0.00146337	0.0818796	0.256924
Seed number	8.83e-14	6.49e-07	7.31e-09	0.567051	3.97e-23	3.46e-21	1.27e-08	1.99e-09	6.67e-05	0.000102653	0	0.582273	0.471578	0.00245759	0.185075	0.0457998	0.105982	0.0487212	0.159889	0.693421	0.152164	0.0625056	0.460873	0.360129	0.139539	0.136118	0.496013	0.360362	0.500546	0.308687	0.838732	0.200633	0.148212	0.333728	0.160418	0.660872	0.129489	0.172952	0.164312	0.0809107	0.112325	0.624238	0.852291	0.0259679	0.01133	0.621612	0.859902	0.377202	0.365393
Thousand kernel weight	1.13e-08	0.0888131	0.168679	0.00486932	0.000510136	0.142753	0.196354	0.795464	1.16e-13	0.304895	0.582273	0	1.61e-14	0.0819091	0.338605	0.0676468	0.00606009	0.00770226	0.00078501	2.21e-06	0.00397966	0.39287	4.58e-08	0.0037868	9.06e-05	0.434005	0.0101751	0.0307049	1.48e-05	1.17e-05	4.21e-10	0.379343	0.000322105	4.13e-06	7.76e-07	0.0753296	0.0107572	0.0627405	0.999094	0.0972303	0.0352612	0.0215259	3.29e-08	0.339256	0.187424	0.385971	0.000132567	0.00104787	0.0145701
Harvest index	0.000577598	0.166981	0.0528117	7.25e-05	0.402564	0.0947912	0.201185	0.0314472	6.53e-09	0.11712	0.471578	1.61e-14	0	0.00139362	0.000108598	0.0399437	0.00275769	0.000344922	1.36e-05	2.32e-08	0.00257914	0.101321	6.79e-06	0.0140171	0.000170076	0.893072	0.382887	0.64153	0.00025004	1.63e-07	1.7e-11	0.189574	0.000171763	0.000855789	0.0445652	0.19186	0.00700759	0.0124293	0.636624	0.0855882	0.0411262	0.00499506	1.03e-07	0.434955	0.00694624	0.545915	1.16e-06	0.140853	0.251086
Flag leaf length	0.223294	0.0986915	3.62e-09	0.0135479	0.00612008	2.26e-05	0.185703	4.4e-05	0.680474	0.256737	0.00245759	0.0819091	0.00139362	0	0.0993021	0.621703	0.755983	4.02e-05	0.000252978	0.00102833	0.561722	0.423324	0.65698	0.00870787	0.865286	0.113005	0.0414332	0.00219607	0.0229929	7.56e-06	0.000743707	0.00491281	0.925395	0.161581	0.638787	1.01e-05	0.743404	2.45e-07	0.104506	0.0912938	0.684047	0.0123045	0.0106043	0.0373318	0.000238848	0.0252114	0.111244	0.797908	0.375832
Fertility	0.0759482	0.685367	0.126895	0.0411483	0.591794	0.272162	1.12e-07	0.36116	0.000436558	2.26e-06	0.185075	0.338605	0.000108598	0.0993021	0	0.127246	0.0327368	0.00364112	0.000286278	1.23e-05	0.0360504	0.127959	0.00542022	0.0679051	0.00644698	0.892516	0.702656	0.443387	0.00688971	2.32e-05	1.9e-06	0.316545	0.00613699	0.0481268	0.766534	0.565992	0.0629433	0.00594213	0.694859	0.255725	0.217633	0.0113486	0.000305669	0.168087	0.00993463	0.105005	0.000121963	0.864455	0.921527
Asparagine	0.504913	0.613271	0.00887236	0.997215	0.138091	0.0392545	0.217773	0.0041886	0.812766	0.449371	0.0457998	0.0676468	0.0399437	0.621703	0.127246	0	8.92e-20	4.56e-14	4.03e-08	0.0962897	1.67e-17	8e-16	2.28e-07	0.000484562	2.99e-10	0.492633	0.0165572	0.0792291	0.0468826	0.521647	0.408906	4.31e-12	1.08e-11	0.230638	0.673968	0.0126417	3.51e-20	0.231749	4.77e-11	8.2e-26	2.44e-17	0.214727	0.279462	3.17e-06	6.46e-13	0.000198258	0.0062752	4.33e-05	2.34e-05
Serine	0.91783	0.387199	0.0102712	0.487155	0.339593	0.0607923	0.752641	0.0242208	0.242732	0.130263	0.105982	0.00606009	0.00275769	0.755983	0.0327368	8.92e-20	0	3.99e-17	1.33e-12	0.0100883	2.76e-31	7.04e-14	2.8e-11	0.0190253	7.3e-14	0.605853	0.002542	0.0249787	0.336938	0.18953	0.0632105	9.22e-13	1.31e-19	0.8644	0.852264	0.000731316	9.62e-31	0.290135	4.71e-09	2.16e-18	1.57e-14	0.607655	0.0552646	3.98e-05	1.69e-13	0.00212808	2.52e-05	0.000205926	0.000259487
Aspartic acid	0.929163	0.364397	0.000132625	0.0522819	0.157212	0.00782089	0.681624	0.00161528	0.256544	0.0443424	0.0487212	0.00770226	0.000344922	4.02e-05	0.00364112	4.56e-14	3.99e-17	0	6.64e-15	0.000766367	1.67e-15	1.8e-11	5.41e-09	0.0783575	1.79e-09	0.469385	0.0195249	0.182326	0.594843	0.0149901	0.0151188	1.02e-08	3.78e-12	0.814349	0.811269	0.0260999	1.86e-15	0.859591	8.29e-07	6.31e-12	1.25e-11	0.778568	0.00719263	1.62e-06	1.32e-16	0.0132429	7.79e-05	0.0026794	0.00485752
Glycine	0.492141	0.194756	0.00123867	0.361537	0.441054	0.0254913	0.470992	0.0257606	0.040641	0.0109126	0.159889	0.00078501	1.36e-05	0.000252978	0.000286278	4.03e-08	1.33e-12	6.64e-15	0	6.04e-05	3.49e-12	3.73e-07	2.14e-10	0.660091	6.68e-10	0.635191	0.00420588	0.0471685	0.58441	0.00694183	0.000547665	1.31e-07	7.58e-13	0.25244	0.854536	0.000695601	3.21e-11	0.985657	8.98e-05	2e-07	2.03e-07	0.564701	0.00199933	0.000553885	8.64e-11	0.1559	8.17e-10	0.0341429	0.0643589
Methionine Sulfoxide	0.0253168	0.0151948	0.0344135	0.0795657	0.607768	0.239868	0.00136096	0.949993	7.44e-06	3.2e-06	0.693421	2.21e-06	2.32e-08	0.00102833	1.23e-05	0.0962897	0.0100883	0.000766367	6.04e-05	0	0.00641497	0.245862	4.41e-06	0.0139229	0.000490107	0.176138	0.121777	0.413033	5.98e-06	8.18e-14	1.99e-11	0.352095	0.0007412	5.07e-06	0.00509655	0.339624	0.025871	0.000965564	0.810429	0.217103	0.151243	5.07e-06	1.2e-06	0.875266	0.0302577	0.807579	2.89e-05	0.330826	0.512092
Threonine	0.762453	0.309988	0.0281166	0.272399	0.454864	0.0973101	0.957278	0.0586925	0.16147	0.105071	0.152164	0.00397966	0.00257914	0.561722	0.0360504	1.67e-17	2.76e-31	1.67e-15	3.49e-12	0.00641497	0	4.31e-12	1.45e-12	0.0188883	1.7e-15	0.837449	0.000583999	0.00908512	0.422082	0.173534	0.0595221	5.15e-13	1.64e-20	0.989775	0.589461	0.000145744	8.58e-26	0.252892	1.83e-08	6.71e-17	1.9e-13	0.713738	0.0511467	0.000286544	1.95e-11	0.00124257	2.12e-05	0.000333151	0.000172603
Betaine	0.266732	0.591386	0.000350829	0.130588	0.0607794	0.0104828	0.0511971	0.000102435	0.543887	0.944971	0.0625056	0.39287	0.101321	0.423324	0.127959	8e-16	7.04e-14	1.8e-11	3.73e-07	0.245862	4.31e-12	0	7.4e-05	6.59e-05	7.64e-07	0.292944	0.163726	0.453118	0.00633414	0.875217	0.76388	2.16e-11	1.3e-09	0.040163	0.100856	0.0582387	1.78e-15	0.148976	5.67e-15	3.62e-17	8.38e-13	0.153442	0.716353	1.47e-10	1.81e-16	0.00613075	0.00460821	0.00172918	0.000630855
Glutamic acid	0.0529548	0.0205919	0.304827	0.61776	0.563124	0.554874	0.035705	0.991736	0.000117205	0.000470446	0.460873	4.58e-08	6.79e-06	0.65698	0.00542022	2.28e-07	2.8e-11	5.41e-09	2.14e-10	4.41e-06	1.45e-12	7.4e-05	0	0.981392	2.29e-14	0.522199	6.67e-05	0.0020736	0.098666	0.00178528	5.21e-05	2.82e-05	1.88e-15	0.0166967	0.00403212	0.000319538	3.63e-10	0.74494	0.00388213	6.43e-07	9.32e-07	0.194697	0.000188386	0.16618	2.95e-05	0.00719018	5.65e-07	6.52e-05	0.000281545
Alanine	0.00785008	0.0198633	0.305663	0.474504	0.0647434	0.30971	1.17e-05	0.00447122	7.42e-05	0.000729596	0.360129	0.0037868	0.0140171	0.00870787	0.0679051	0.000484562	0.0190253	0.0783575	0.660091	0.0139229	0.0188883	6.59e-05	0.981392	0	0.209214	0.524247	0.597916	0.741233	6.5e-13	0.000416941	1.4e-05	0.000150676	0.175806	7.96e-09	0.0032832	0.388877	0.00835713	0.000248365	3.82e-07	0.000142369	0.00167704	0.000172567	0.000588672	0.00022933	0.0102724	0.00236438	0.223937	0.274898	0.0251966
Citrulline	0.469612	0.0414862	0.113741	0.240907	0.617842	0.128192	0.294175	0.29329	0.0127563	0.0114581	0.139539	9.06e-05	0.000170076	0.865286	0.00644698	2.99e-10	7.3e-14	1.79e-09	6.68e-10	0.000490107	1.7e-15	7.64e-07	2.29e-14	0.209214	0	0.493809	0.000422292	0.00510357	0.67783	0.0435023	0.00418636	2.11e-08	9.23e-19	0.461523	0.10313	0.000102764	1.64e-12	0.554902	6.87e-05	1.43e-09	1.17e-08	0.82632	0.0119196	0.0286135	3.19e-07	0.025821	2.2e-06	0.000347585	0.000112217
Ornithine	0.0907029	0.603364	0.067009	0.526245	0.0636904	0.0518725	0.0407103	0.0219185	0.0877267	0.205547	0.136118	0.434005	0.893072	0.113005	0.892516	0.492633	0.605853	0.469385	0.635191	0.176138	0.837449	0.292944	0.522199	0.524247	0.493809	0	0.0879135	0.245064	0.126236	0.788307	0.730994	0.908977	0.864211	0.105248	0.0267082	0.657512	0.539512	0.701619	0.139525	0.380898	0.262332	0.125831	0.714093	0.0729654	0.235093	0.868585	0.750046	0.797654	0.529138
Glutamine	0.0518283	0.223143	0.0445702	0.011513	0.0620043	0.0719309	0.168978	0.0423339	0.0435908	0.179703	0.496013	0.0101751	0.382887	0.0414332	0.702656	0.0165572	0.002542	0.0195249	0.00420588	0.121777	0.000583999	0.163726	6.67e-05	0.597916	0.000422292	0.0879135	0	6.8e-11	0.690777	0.750058	0.435704	0.00100403	0.00190683	0.0561257	0.0012404	1.34e-06	0.00290168	0.0435182	0.0899374	0.00852832	0.00951187	0.841982	0.162124	0.532138	0.231496	0.000809558	0.0411853	0.0420602	0.0723959
Lysine	0.0558135	0.226914	0.00726765	0.00080774	0.0491312	0.0465551	0.136647	0.0105771	0.0614488	0.521495	0.360362	0.0307049	0.64153	0.00219607	0.443387	0.0792291	0.0249787	0.182326	0.0471685	0.413033	0.00908512	0.453118	0.0020736	0.741233	0.00510357	0.245064	6.8e-11	0	0.920698	0.680682	0.733485	0.00283694	0.0245619	0.114684	0.00257299	2.58e-07	0.0190287	0.00280555	0.101565	0.0341152	0.0241587	0.212409	0.993794	0.137688	0.630453	0.00179381	0.140638	0.132723	0.0759002
Histidine	0.00197029	0.00139282	0.439194	0.383637	0.0630613	0.458413	4.6e-08	0.0043731	1.92e-08	4.25e-06	0.500546	1.48e-05	0.00025004	0.0229929	0.00688971	0.0468826	0.336938	0.594843	0.58441	5.98e-06	0.422082	0.00633414	0.098666	6.5e-13	0.67783	0.126236	0.690777	0.920698	0	1.05e-07	1.86e-09	0.00728855	0.872647	7.47e-14	7.91e-06	0.930026	0.183644	1.32e-05	2.2e-05	0.01635	0.0372043	2.06e-08	2.08e-06	0.000470878	0.0976323	0.0495484	0.0353673	0.865852	0.308744
Proline	0.104364	0.00303871	0.0287098	0.0521074	0.956621	0.108029	0.00290138	0.819146	3.15e-05	2.05e-06	0.308687	1.17e-05	1.63e-07	7.56e-06	2.32e-05	0.521647	0.18953	0.0149901	0.00694183	8.18e-14	0.173534	0.875217	0.00178528	0.000416941	0.0435023	0.788307	0.750058	0.680682	1.05e-07	0	6.86e-12	0.542156	0.0532544	1.04e-06	0.00669194	0.529406	0.311107	2.46e-08	0.190844	0.846014	0.556846	3.1e-08	3.61e-08	0.824525	0.181624	0.473602	0.00984216	0.398715	0.786899
Beta-alanine	0.00389636	0.00352464	0.143796	0.0762379	0.318356	0.433807	1.42e-05	0.51146	2.62e-09	6.4e-10	0.838732	4.21e-10	1.7e-11	0.000743707	1.9e-06	0.408906	0.0632105	0.0151188	0.000547665	1.99e-11	0.0595221	0.76388	5.21e-05	1.4e-05	0.00418636	0.730994	0.435704	0.733485	1.86e-09	6.86e-12	0	0.991604	0.00537047	2.24e-07	0.00164462	0.418227	0.126404	0.000366395	0.332648	0.638331	0.390966	8e-05	1.61e-11	0.603111	0.168108	0.177383	5.67e-06	0.267302	0.704618
Arginine	0.503011	0.928755	0.0362825	0.0449006	0.219439	0.0893109	0.178706	0.0142474	0.743002	0.939866	0.200633	0.379343	0.189574	0.00491281	0.316545	4.31e-12	9.22e-13	1.02e-08	1.31e-07	0.352095	5.15e-13	2.16e-11	2.82e-05	0.000150676	2.11e-08	0.908977	0.00100403	0.00283694	0.00728855	0.542156	0.991604	0	2.65e-09	0.0968735	0.295443	1.44e-05	2.16e-13	0.00210225	3.87e-13	1.08e-13	1.41e-10	0.0351049	0.975975	2.35e-05	6.45e-10	0.00645124	0.00134368	0.0407796	0.00718465
Argininosuccinic acid	0.537776	0.129751	0.0276092	0.317406	0.532761	0.0868789	0.495179	0.127095	0.0324927	0.0288426	0.148212	0.000322105	0.000171763	0.925395	0.00613699	1.08e-11	1.31e-19	3.78e-12	7.58e-13	0.0007412	1.64e-20	1.3e-09	1.88e-15	0.175806	9.23e-19	0.864211	0.00190683	0.0245619	0.872647	0.0532544	0.00537047	2.65e-09	0	0.518316	0.320737	0.00022959	4.42e-17	0.595361	5.42e-06	3.29e-11	2.3e-09	0.713605	0.0130911	0.00204621	6.82e-10	0.0188978	8.1e-08	0.000303998	0.000352482
GABA	0.000434497	0.0039999	0.22339	0.827485	0.0172767	0.179358	6.55e-07	0.00128343	2.81e-08	1.37e-05	0.333728	4.13e-06	0.000855789	0.161581	0.0481268	0.230638	0.8644	0.814349	0.25244	5.07e-06	0.989775	0.040163	0.0166967	7.96e-09	0.461523	0.105248	0.0561257	0.114684	7.47e-14	1.04e-06	2.24e-07	0.0968735	0.518316	0	4.39e-07	0.434955	0.609653	0.000867988	0.000917585	0.126613	0.201887	1.62e-07	1.96e-06	0.00152732	0.232843	0.74924	0.0419008	0.707891	0.433226
Putrescine	8.3e-05	0.00465167	0.000292109	0.327073	0.000569214	0.00264042	3.56e-06	1.55e-07	4.96e-08	0.000275188	0.160418	7.76e-07	0.0445652	0.638787	0.766534	0.673968	0.852264	0.811269	0.854536	0.00509655	0.589461	0.100856	0.00403212	0.0032832	0.10313	0.0267082	0.0012404	0.00257299	7.91e-06	0.00669194	0.00164462	0.295443	0.320737	4.39e-07	0	0.23217	0.920372	0.159547	0.0444065	0.683428	0.933513	0.014086	0.00246941	1.83e-05	0.0765083	0.151053	0.390623	0.0132006	0.0452908
Cholin	0.235666	0.305934	0.336853	0.00238261	0.415156	0.683272	0.205734	0.323616	0.122789	0.536384	0.660872	0.0753296	0.19186	1.01e-05	0.565992	0.0126417	0.000731316	0.0260999	0.000695601	0.339624	0.000145744	0.0582387	0.000319538	0.388877	0.000102764	0.657512	1.34e-06	2.58e-07	0.930026	0.529406	0.418227	1.44e-05	0.00022959	0.434955	0.23217	0	0.00146069	0.000504807	0.0185112	0.00715148	0.0264325	0.404198	0.496889	0.978582	0.0762761	0.128239	0.000173627	0.778886	0.501216
Valine	0.931213	0.541758	0.0152719	0.207053	0.380504	0.0848513	0.607925	0.0240957	0.333911	0.197428	0.129489	0.0107572	0.00700759	0.743404	0.0629433	3.51e-20	9.62e-31	1.86e-15	3.21e-11	0.025871	8.58e-26	1.78e-15	3.63e-10	0.00835713	1.64e-12	0.539512	0.00290168	0.0190287	0.183644	0.311107	0.126404	2.16e-13	4.42e-17	0.609653	0.920372	0.00146069	0	0.181232	5.6e-11	3.53e-22	4.89e-18	0.339328	0.131617	2.35e-05	2.5e-13	0.000969168	9.9e-05	7.95e-05	4.67e-05
Methionine	0.862652	0.0181698	0.0810321	0.0275457	0.400238	0.116129	0.0718416	0.657442	0.0320437	0.006673	0.172952	0.0627405	0.0124293	2.45e-07	0.00594213	0.231749	0.290135	0.859591	0.985657	0.000965564	0.252892	0.148976	0.74494	0.000248365	0.554902	0.701619	0.0435182	0.00280555	1.32e-05	2.46e-08	0.000366395	0.00210225	0.595361	0.000867988	0.159547	0.000504807	0.181232	0	0.00180937	0.0763002	0.124005	1.91e-08	0.000482142	0.503766	0.675031	0.152026	0.904361	0.830672	0.554991
Tyrosine	0.202235	0.275175	0.0151229	0.365009	0.115165	0.0658481	0.0116749	0.00089716	0.159897	0.35648	0.164312	0.999094	0.636624	0.104506	0.694859	4.77e-11	4.71e-09	8.29e-07	8.98e-05	0.810429	1.83e-08	5.67e-15	0.00388213	3.82e-07	6.87e-05	0.139525	0.0899374	0.101565	2.2e-05	0.190844	0.332648	3.87e-13	5.42e-06	0.000917585	0.0444065	0.0185112	5.6e-11	0.00180937	0	1.13e-14	5.95e-13	0.000679474	0.324368	6.17e-08	1.77e-09	0.00341739	0.0592946	0.0105611	0.000585483
Isoleusine	0.55641	0.825122	0.0237727	0.0789592	0.205376	0.0785712	0.173511	0.00865944	0.942943	0.64034	0.0809107	0.0972303	0.0855882	0.0912938	0.255725	8.2e-26	2.16e-18	6.31e-12	2e-07	0.217103	6.71e-17	3.62e-17	6.43e-07	0.000142369	1.43e-09	0.380898	0.00852832	0.0341152	0.01635	0.846014	0.638331	1.08e-13	3.29e-11	0.126613	0.683428	0.00715148	3.53e-22	0.0763002	1.13e-14	0	1.11e-21	0.0743763	0.519541	4.58e-06	7.48e-12	0.000114344	0.00901777	3.85e-05	6.51e-06
Leucine	0.873029	0.752189	0.0310641	0.722058	0.358587	0.123567	0.27936	0.0169873	0.665954	0.333674	0.112325	0.0352612	0.0411262	0.684047	0.217633	2.44e-17	1.57e-14	1.25e-11	2.03e-07	0.151243	1.9e-13	8.38e-13	9.32e-07	0.00167704	1.17e-08	0.262332	0.00951187	0.0241587	0.0372043	0.556846	0.390966	1.41e-10	2.3e-09	0.201887	0.933513	0.0264325	4.89e-18	0.124005	5.95e-13	1.11e-21	0	0.046248	0.356441	2.26e-05	1.16e-10	0.000215654	0.0104467	1.03e-05	9.94e-07
Phenylalanine	0.302648	0.00995846	0.379131	0.213673	0.98177	0.387305	0.00561557	0.456724	0.00295265	0.00490777	0.624238	0.0215259	0.00499506	0.0123045	0.0113486	0.214727	0.607655	0.778568	0.564701	5.07e-06	0.713738	0.153442	0.194697	0.000172567	0.82632	0.125831	0.841982	0.212409	2.06e-08	3.1e-08	8e-05	0.0351049	0.713605	1.62e-07	0.014086	0.404198	0.339328	1.91e-08	0.000679474	0.0743763	0.046248	0	0.000136614	0.139892	0.603365	0.242374	0.185764	0.545582	0.173913
Tryptophan	0.00798767	0.0106543	0.28071	0.0996153	0.281111	0.716554	0.000573902	0.520629	7.17e-07	3.77e-10	0.852291	3.29e-08	1.03e-07	0.0106043	0.000305669	0.279462	0.0552646	0.00719263	0.00199933	1.2e-06	0.0511467	0.716353	0.000188386	0.000588672	0.0119196	0.714093	0.162124	0.993794	2.08e-06	3.61e-08	1.61e-11	0.975975	0.0130911	1.96e-06	0.00246941	0.496889	0.131617	0.000482142	0.324368	0.519541	0.356441	0.000136614	0	0.938853	0.182538	0.548816	0.000839089	0.139332	0.749568
Cytosine	0.0159085	0.125403	9.95e-09	0.0344858	0.00208176	0.00022561	0.000558903	7.49e-11	0.0196818	0.423833	0.0259679	0.339256	0.434955	0.0373318	0.168087	3.17e-06	3.98e-05	1.62e-06	0.000553885	0.875266	0.000286544	1.47e-10	0.16618	0.00022933	0.0286135	0.0729654	0.532138	0.137688	0.000470878	0.824525	0.603111	2.35e-05	0.00204621	0.00152732	1.83e-05	0.978582	2.35e-05	0.503766	6.17e-08	4.58e-06	2.26e-05	0.139892	0.938853	0	2.5e-11	0.374296	0.116592	0.258844	0.22554
Pyrogultamic acid	0.217459	0.77522	7.31e-07	0.0701473	0.0128322	0.000265567	0.122281	3.98e-06	0.864282	0.430864	0.01133	0.187424	0.00694624	0.000238848	0.00993463	6.46e-13	1.69e-13	1.32e-16	8.64e-11	0.0302577	1.95e-11	1.81e-16	2.95e-05	0.0102724	3.19e-07	0.235093	0.231496	0.630453	0.0976323	0.181624	0.168108	6.45e-10	6.82e-10	0.232843	0.0765083	0.0762761	2.5e-13	0.675031	1.77e-09	7.48e-12	1.16e-10	0.603365	0.182538	2.5e-11	0	0.0795586	0.000232301	0.0174828	0.0130617
Nicotinic acid	0.995609	0.712563	0.175432	0.012502	0.746314	0.325848	0.319245	0.766201	0.955073	0.598836	0.621612	0.385971	0.545915	0.0252114	0.105005	0.000198258	0.00212808	0.0132429	0.1559	0.807579	0.00124257	0.00613075	0.00719018	0.00236438	0.025821	0.868585	0.000809558	0.00179381	0.0495484	0.473602	0.177383	0.00645124	0.0188978	0.74924	0.151053	0.128239	0.000969168	0.152026	0.00341739	0.000114344	0.000215654	0.242374	0.548816	0.374296	0.0795586	0	0.592158	3.19e-06	4.29e-06
NAD	0.0565374	0.17367	0.0411425	0.564208	0.694045	0.230347	0.0222893	0.557942	0.0013248	0.00146337	0.859902	0.000132567	1.16e-06	0.111244	0.000121963	0.0062752	2.52e-05	7.79e-05	8.17e-10	2.89e-05	2.12e-05	0.00460821	5.65e-07	0.223937	2.2e-06	0.750046	0.0411853	0.140638	0.0353673	0.00984216	5.67e-06	0.00134368	8.1e-08	0.0419008	0.390623	0.000173627	9.9e-05	0.904361	0.0592946	0.00901777	0.0104467	0.185764	0.000839089	0.116592	0.000232301	0.592158	0	0.355476	0.458991
Inosine	0.338566	0.204816	0.592627	0.355998	0.531867	0.532156	0.702528	0.735686	0.0695956	0.0818796	0.377202	0.00104787	0.140853	0.797908	0.864455	4.33e-05	0.000205926	0.0026794	0.0341429	0.330826	0.000333151	0.00172918	6.52e-05	0.274898	0.000347585	0.797654	0.0420602	0.132723	0.865852	0.398715	0.267302	0.0407796	0.000303998	0.707891	0.0132006	0.778886	7.95e-05	0.830672	0.0105611	3.85e-05	1.03e-05	0.545582	0.139332	0.258844	0.0174828	3.19e-06	0.355476	0	1.05e-12
Hypoxanthine	0.599937	0.258002	0.62364	0.247573	0.830944	0.815874	0.945321	0.988213	0.188389	0.256924	0.365393	0.0145701	0.251086	0.375832	0.921527	2.34e-05	0.000259487	0.00485752	0.0643589	0.512092	0.000172603	0.000630855	0.000281545	0.0251966	0.000112217	0.529138	0.0723959	0.0759002	0.308744	0.786899	0.704618	0.00718465	0.000352482	0.433226	0.0452908	0.501216	4.67e-05	0.554991	0.000585483	6.51e-06	9.94e-07	0.173913	0.749568	0.22554	0.0130617	4.29e-06	0.458991	1.05e-12	0
Guanosine	0.000920068	0.00102571	0.588677	0.319019	0.126021	0.996793	5.32e-06	0.130278	8.16e-11	3.32e-09	0.953427	1.01e-11	3.73e-09	0.0204091	0.000316794	0.307534	0.0476149	0.0184006	0.00186714	2.57e-12	0.0356804	0.849652	4.96e-06	7.79e-05	0.00196582	0.144834	0.109172	0.158621	4.52e-09	2.65e-10	1.46e-15	0.829149	0.0039542	3.38e-09	1.44e-05	0.306967	0.0900271	0.00199377	0.323771	0.504523	0.276412	8e-05	1.8e-08	0.275375	0.255937	0.908186	7.27e-05	0.0643723	0.204861
Xanthosine	0.38983	0.260187	0.00424005	0.209231	0.598379	0.0614155	0.674369	0.0342258	0.0452758	0.00336619	0.164146	0.000355935	3.17e-05	0.00167624	0.00266359	2.87e-08	1.11e-10	1.89e-15	2.42e-14	0.000241715	5.69e-10	1.16e-06	2.07e-08	0.62919	1.05e-07	0.446953	0.00715832	0.0511535	0.753202	0.00403055	0.00132458	6.15e-06	9.86e-09	0.212005	0.644235	0.0229149	3.55e-10	0.824277	0.000180604	1.91e-07	5.71e-09	0.73226	0.000891629	0.000576749	1.17e-09	0.0255079	1.11e-05	0.00260055	0.0129824
Deoxyguanosine	0.00846334	0.0055016	0.304168	0.0336712	0.272179	0.730645	4.39e-05	0.346863	1.35e-06	2.27e-07	0.892017	1.81e-05	2.1e-06	0.000128762	0.000120772	0.796945	0.668796	0.164609	0.0346639	4.92e-09	0.613343	0.237318	0.0157242	1.94e-06	0.211522	0.222933	0.688197	0.924179	9.04e-10	1.62e-10	3.1e-11	0.293218	0.324994	2.03e-08	0.00541721	0.99517	0.967627	1.19e-05	0.0180422	0.400687	0.675886	1.31e-05	1.8e-08	0.186747	0.868246	0.159617	0.0107821	0.946934	0.484404
Thymidine	0.00426629	0.00149974	0.301132	0.103056	0.246918	0.72026	6.45e-06	0.286208	6.47e-09	2.36e-08	0.972144	3.99e-08	2.7e-08	0.000778037	3.19e-05	0.675436	0.196401	0.0495704	0.00487113	9.94e-12	0.164013	0.735435	0.000227242	8.07e-06	0.0269558	0.200921	0.396992	0.769613	5.4e-11	2.44e-12	3.34e-16	0.618553	0.0305348	7.36e-09	0.00048315	0.684414	0.346827	1.07e-05	0.101758	0.971274	0.787272	2.27e-06	8.66e-10	0.298631	0.446086	0.367721	0.000461359	0.3391	0.745303
Guanine	0.0381912	0.0080266	0.105721	0.0490101	0.594261	0.345423	0.000257247	0.749735	2.86e-05	1.73e-05	0.835195	0.000210841	2.88e-06	5.67e-05	1.83e-05	0.929801	0.53703	0.122779	0.0118477	2.11e-10	0.51273	0.431484	0.0169808	1.05e-05	0.148498	0.188938	0.878693	0.972497	1.4e-08	3.94e-10	3.37e-10	0.467036	0.208345	4.76e-07	0.0393946	0.92214	0.814762	2.89e-05	0.0411976	0.486822	0.70798	1.09e-05	1.24e-05	0.3457	0.545168	0.122396	0.00196246	0.752342	0.390943
Uridine	0.731525	0.11489	0.0852222	0.241241	0.577888	0.137968	0.0512261	0.962758	0.11132	0.323353	0.712726	0.410994	0.047544	0.0124392	0.0139701	0.0867981	0.260628	0.61722	0.811992	0.000412237	0.271414	0.106556	0.921322	0.00097171	0.608969	0.559811	0.0913449	0.501229	0.000307799	0.000251543	0.00396043	0.0946347	0.655478	0.00415135	0.543082	0.360325	0.179805	0.000898107	0.0171958	0.0427883	0.0495588	0.000142146	0.443306	0.183344	0.568096	0.00850851	0.289484	0.0203269	0.0323123
Cytidine	0.138801	0.121873	0.0263115	0.00300491	0.894095	0.170164	0.00445262	0.876517	0.00463597	0.000724016	0.994153	0.0350867	0.000253999	1.92e-08	0.000113861	0.0618109	0.256504	0.955343	0.420842	7.05e-06	0.240234	0.0704328	0.782128	5.64e-07	0.666192	0.765972	0.0481616	0.0532304	2.6e-07	2.43e-08	3.83e-07	0.0176089	0.632014	0.000230868	0.376572	0.0939672	0.156532	1.43e-06	0.00268133	0.0193449	0.0709138	1.28e-05	0.000644741	0.353506	0.722144	8.31e-05	0.0581161	0.0494762	0.0241154
Adenosine	0.139402	0.0803905	0.439234	0.0110472	0.601479	0.657268	0.00191566	0.345622	0.00558637	0.00322971	0.789345	0.0621178	0.00633711	0.00124192	0.00646964	0.0103787	0.0521089	0.175775	0.579662	0.00779453	0.0422531	0.00661537	0.666075	1.65e-07	0.452401	0.165351	0.00697482	0.0209198	5.8e-07	0.00125185	8.19e-05	0.0020606	0.316447	0.00276406	0.260949	0.0787028	0.0219852	0.00021675	5.87e-05	0.00156782	0.00504053	0.000680468	0.0081016	0.0567117	0.1495	6.24e-06	0.148016	0.144869	0.0689147
Deoxyuridine	0.0635101	0.0100852	0.00892293	0.00570166	0.938401	0.0920463	0.00134866	0.571057	1.61e-05	1.13e-07	0.478995	6.87e-06	7.29e-10	6.13e-06	8.17e-08	0.19515	0.0419196	0.00280226	0.000191673	1.62e-09	0.0447075	0.520432	0.000519174	0.000959043	0.00579094	0.541427	0.797664	0.794127	7.7e-06	1.98e-09	6.09e-14	0.602114	0.0089549	0.000108884	0.107843	0.523335	0.109461	0.000239473	0.532206	0.475102	0.338391	0.000488718	2.45e-10	0.622324	0.0447873	0.10371	6.78e-05	0.684979	0.861726
Deoxycytidine	0.138615	0.00680776	0.00320234	0.0158329	0.76188	0.0392817	0.00334114	0.394877	9.99e-05	4.79e-06	0.313331	5.37e-05	5.58e-09	6.63e-08	9.68e-08	0.298947	0.0743652	0.0036155	0.000169118	4.21e-12	0.0791962	0.619399	0.00120347	0.0004708	0.0184123	0.819377	0.896981	0.702919	1.92e-06	3.07e-13	2.89e-13	0.855999	0.0185112	2.76e-05	0.144427	0.761486	0.170815	1.29e-05	0.390522	0.650994	0.474491	2.04e-05	4.52e-08	0.678366	0.0482421	0.152612	0.000121903	0.89436	0.645056
Deoxyadenosine	0.14132	0.0045188	0.0252353	0.0168751	0.904078	0.0996662	0.0014796	0.77292	0.000185929	3.02e-05	0.4558	0.00055388	1.41e-06	1.05e-07	3.87e-06	0.990924	0.530326	0.0900353	0.0127846	5.67e-09	0.528236	0.490017	0.029422	2.61e-05	0.176438	0.667824	0.717556	0.577943	1.27e-07	4.22e-11	2.05e-10	0.436201	0.242579	1.27e-05	0.11457	0.874055	0.826167	2.45e-06	0.0581923	0.54181	0.77084	1.64e-05	2.02e-06	0.591825	0.412693	0.0517766	0.00539413	0.577972	0.293775
Galacturonic acid	0.0310283	0.109787	0.0343205	0.0286499	0.536413	0.304349	0.00897204	0.677259	8.83e-05	1.08e-05	0.748865	6.04e-06	1.24e-06	0.000995398	5.14e-05	0.0562682	0.0138209	0.00193747	0.000994976	3.98e-10	0.0115785	0.107452	5.23e-05	0.110183	0.00133772	0.967378	0.576733	0.817974	0.000864352	1.36e-09	1.03e-08	0.61362	0.00207877	0.00780282	0.0107255	0.856906	0.0189054	0.00117617	0.633743	0.0922063	0.034324	0.00525505	1.88e-05	0.569433	0.0382377	0.829027	0.0018148	0.0481265	0.0698964
Tartaric acid	0.000102398	0.00348999	0.00730494	0.884683	0.00197842	0.0230421	1.56e-09	1.49e-06	1.67e-08	4.8e-05	0.109354	4.51e-05	0.0126929	0.472549	0.162623	0.00800407	0.0922928	0.102789	0.686977	0.00437004	0.154838	0.000100438	0.270321	1.95e-11	0.958254	0.074879	0.29723	0.222455	2.03e-14	0.0010195	1.34e-05	0.00321223	0.537329	4.24e-10	1.74e-08	0.670335	0.05171	0.00908394	6.63e-06	0.00415946	0.018755	0.000925118	0.000344771	5.17e-08	0.0025182	0.107636	0.212859	0.902424	0.486438
Glyceric acid	0.384361	0.0349099	0.0932175	0.445831	0.708975	0.170681	0.315236	0.336498	0.00984516	0.0140372	0.133476	1.99e-05	0.000104579	0.472319	0.0147281	1.52e-08	1.29e-12	2.6e-10	4.21e-11	0.00156701	1.93e-12	5.36e-06	1.36e-14	0.72827	1.18e-09	0.220058	0.00155638	0.0142535	0.424958	0.014523	0.00106238	1.11e-05	3.42e-13	0.104194	0.125577	0.000494988	3.36e-11	0.888733	0.00044998	4.22e-08	1.47e-07	0.473536	0.000790362	0.0210005	8.36e-07	0.00514559	7.93e-06	0.000175932	0.00278867
Shikimic acid	0.173483	0.527201	0.00018651	0.0565929	0.0505209	0.0196432	0.0163757	6.67e-05	0.278963	0.775823	0.0494691	0.802552	0.278649	0.00263982	0.311232	1.42e-06	3.74e-05	1.14e-06	0.00201651	0.260054	0.000122931	2.45e-08	0.025119	0.00110441	0.00414083	0.856738	0.580771	0.531934	0.0145107	0.459143	0.940074	0.000199666	0.000847574	0.0414735	0.104555	0.452916	1.01e-05	0.883708	4.09e-06	1.69e-06	6.5e-07	0.432931	0.660507	2.63e-09	2.13e-08	0.0253612	0.278458	0.00254426	0.000742654
Malic acid	0.730356	0.0366792	9.6e-05	0.0813719	0.166408	0.00184494	0.225688	0.0148222	0.0108424	0.00364009	0.0415968	0.000195498	1.49e-07	8.66e-06	1.08e-06	2.29e-06	1.16e-08	7.88e-10	9.15e-13	1.6e-06	2.62e-08	1.17e-05	3.19e-09	0.867981	1.36e-09	0.713852	0.238525	0.423779	0.161883	0.000164388	6.96e-06	0.000144224	5.72e-11	0.222881	0.662735	0.0394815	8.08e-08	0.155821	0.00237374	1.47e-05	1.67e-05	0.175134	0.00140259	0.00326265	1.57e-08	0.653026	4.73e-08	0.0287918	0.0278131
Pyruvic acid	0.631768	0.507692	0.0522059	0.00263775	0.317689	0.137597	0.590887	0.338268	0.736562	0.282194	0.458273	0.834049	0.396335	4.65e-09	0.102816	0.012844	0.00816401	0.307382	0.171366	0.0677292	0.00530613	0.0157661	0.0741349	0.00499709	0.00820222	0.517808	0.000863151	9.2e-05	0.0069951	0.000215983	0.0794459	3.49e-05	0.0100093	0.053254	0.858525	3.1e-06	0.00378324	4.67e-11	0.000316619	0.00219208	0.00627415	8.04e-05	0.0817584	0.515709	0.16127	0.0175326	0.0897016	0.0635383	0.0129219
2-Oxoglutaric acid	0.0421768	0.00764472	0.218801	0.055296	0.523388	0.559173	0.00446912	0.640055	4.29e-05	2.63e-07	0.51662	5.62e-06	1.58e-05	2.01e-05	0.00261557	0.881633	0.548578	0.0932638	0.10307	2.54e-07	0.572604	0.607296	0.019201	9.17e-05	0.217884	0.888257	0.871852	0.469725	4.61e-07	1.77e-14	4.27e-09	0.136478	0.308099	4.27e-06	0.00115036	0.0851002	0.693624	1.98e-08	0.068335	0.8016	0.671186	1.88e-05	4.16e-09	0.510681	0.590008	0.576333	0.144102	0.0992681	0.485257
Ascorbic acid	1.92e-05	0.0412428	0.00140846	0.94397	0.000137355	0.00241727	1.1e-07	5.83e-08	1.25e-06	0.000272165	0.0190772	0.000631563	0.0738078	0.823599	0.529453	0.00426818	0.0563267	0.0718826	0.430633	0.0122541	0.116953	3.26e-05	0.449153	8.83e-08	0.65721	0.0684474	0.0883379	0.0860008	2.13e-09	0.00604377	0.000592186	0.00492679	0.281054	2.32e-09	9.47e-09	0.508563	0.0307894	0.0692151	8.93e-06	0.00285514	0.0137084	0.00329461	0.000864777	1.39e-08	0.000492996	0.183515	0.535128	0.511164	0.225465
Malonic acid	0.000351338	0.186313	0.147297	0.920726	0.00412127	0.0418814	0.00134182	0.00730635	5.5e-06	0.000931086	0.245612	8.97e-07	0.0123574	0.933251	0.306429	0.125224	0.0381947	0.105437	0.113977	0.000803674	0.025054	0.329949	1.86e-05	0.183362	0.00791975	0.121407	0.0139415	0.0272405	0.00511125	0.00487244	0.00138105	0.693242	0.006824	0.000231837	4.05e-08	0.459541	0.0353285	0.178511	0.883323	0.112068	0.0835351	0.0442627	0.0058899	0.197611	0.711363	0.0133281	0.112066	2.34e-05	0.00118608
Citric acid	0.123957	0.0640181	0.664433	0.373257	0.582712	0.738331	0.0613588	0.66158	0.00175194	0.0202969	0.701039	8.71e-05	0.00158245	0.193816	0.0467815	1.55e-05	1.37e-07	5.71e-05	5.86e-05	0.000330138	7.03e-09	0.000368272	2.48e-12	0.398791	3.34e-11	0.130391	0.000502368	0.00188313	0.274362	0.0464694	0.00651965	4.71e-05	1.08e-10	0.0980364	0.0039775	0.000136998	4.39e-07	0.701978	0.00641021	1.44e-05	0.000159327	0.236001	0.0257795	0.406755	0.00179039	0.0193873	0.000222284	0.00192194	0.000548851
Succunic acid	0.00362406	0.998058	9.31e-10	0.200838	3e-05	1.47e-07	0.0245287	5.73e-11	0.127024	0.660779	0.00139268	0.598398	0.121313	0.0237096	0.0057395	7.35e-05	0.000126498	6.19e-06	2.4e-05	0.348247	0.000489409	6.7e-07	0.0802637	0.0265399	0.00627686	0.14938	0.631996	0.194247	0.0628288	0.522565	0.647862	9.92e-05	0.000575318	0.0429572	0.000111523	0.388604	0.000236869	0.75506	8.41e-05	0.000242928	0.00198435	0.832404	0.650986	1.3e-10	1.02e-09	0.96493	0.0127988	0.809315	0.739343
Fumaric acid	0.0240059	0.0636854	0.292048	0.971662	0.32863	0.769161	0.00646636	0.680881	0.000108588	0.000469078	0.95578	9.11e-06	2.73e-05	0.853376	0.00227692	0.0025162	1.14e-05	3.88e-05	1.25e-07	6.98e-06	3.01e-06	0.0134396	1.21e-10	0.323049	7.73e-07	0.192404	0.00022301	0.0221852	0.0131255	0.00299875	1.61e-05	0.00161433	4.96e-08	0.00189829	0.016003	8.5e-05	8.69e-05	0.533093	0.141403	0.00445973	0.0131762	0.0258537	6.8e-06	0.374444	0.00372474	0.500092	7.25e-08	0.122661	0.30587
4-hydroxybenzoic aldehyde	0.0375516	0.725515	1.57e-07	0.0115615	0.000719166	7.54e-06	0.0875844	3.69e-08	0.591488	0.440799	0.00126015	0.56468	0.0331111	4.58e-06	0.00332615	4.33e-05	0.000512948	3.41e-06	0.000852816	0.0689567	0.00173264	3.16e-06	0.0449418	0.0669854	0.00786624	0.20478	0.266834	0.057656	0.288387	0.0302474	0.242381	0.0202639	0.00261666	0.224065	0.0413852	0.233638	0.0004878	0.0414333	0.00159632	0.000263081	0.00027857	0.584929	0.255369	2.34e-07	1.59e-07	0.243092	0.194193	0.0240852	0.0265438
Sinapic acid	0.75653	0.0319867	0.176341	0.219663	0.564399	0.248379	0.439858	0.621744	0.131903	0.0103992	0.149796	0.0385917	0.0274765	2.91e-05	0.163004	0.748065	0.869895	0.269556	0.401718	0.0158725	0.814296	0.442303	0.497937	0.00948571	0.927738	0.163433	0.977927	0.311178	0.0120308	1.24e-05	0.00553047	0.12361	0.841163	0.0230459	0.144535	0.022438	0.837657	3.11e-05	0.201652	0.626857	0.711353	0.0144881	0.000783089	0.973058	0.661758	0.718545	0.965856	0.451521	0.816902
Vanillin	0.406133	0.611382	0.111054	0.971117	0.218907	0.118707	0.287724	0.0236006	0.403016	0.557774	0.543866	0.529398	0.581508	0.543761	0.326307	0.0131085	0.0313431	0.0483358	0.0505708	0.757038	0.0262583	0.00551689	0.362542	0.00686587	0.0636396	0.733966	0.682051	0.646378	0.0126438	0.20465	0.429194	0.00142578	0.0616621	0.00388218	0.0214067	0.138366	0.0163713	0.0334483	0.000395808	0.00988114	0.00738479	0.010281	0.101094	0.0105728	0.00560896	0.368084	0.089863	0.693975	0.0229571
ABA	0.692048	0.530484	3.83e-07	0.0029105	0.179549	0.0148268	0.196336	0.000328263	0.806961	0.227975	0.263057	0.456361	0.0225037	0.00689248	0.0408234	0.00037022	0.000592729	4.05e-06	0.00107583	0.00739945	0.00165394	0.00029056	0.0326485	0.141586	0.029349	0.375397	0.776829	0.222767	0.480564	0.0319997	0.102216	0.00785119	0.00802961	0.671695	0.0996283	0.763715	0.00130946	0.396951	0.0110641	0.00220896	0.0020725	0.562113	0.0331193	2.56e-06	5.97e-06	0.846507	0.0598043	0.52277	0.67323
SA	0.701327	0.0268817	0.0865395	0.334534	0.376459	0.0467892	0.269897	0.271271	0.0117685	0.0054086	0.0547779	0.000119583	0.000228154	0.0481647	0.0036889	6.51e-05	2.5e-05	9.12e-05	0.00051584	0.0004264	1.99e-05	0.000858952	2.32e-06	0.651624	9.04e-09	0.630805	0.164085	0.306252	0.235728	0.00143592	0.000852451	0.012151	1.81e-06	0.374405	0.0377136	0.211592	3.78e-05	0.281641	0.0193961	0.000121708	7.43e-05	0.308396	0.00830925	0.186616	0.000810481	0.241222	0.00741516	0.000466688	0.000338147
Hydroxy Proline	0.592159	0.119457	2.74e-08	0.00314953	0.0190375	1.09e-05	0.749941	0.000307018	0.150266	0.0128449	0.0118843	0.012502	2.07e-06	3.35e-07	1.91e-06	0.000654451	0.000113162	2.74e-06	3.72e-06	0.000110516	0.000312014	0.000518657	0.000810947	0.822627	0.000106931	0.0437584	0.471936	0.240262	0.257413	0.000120315	3.57e-05	0.0176293	4.95e-05	0.685461	0.46439	0.537697	0.000380457	0.0512934	0.026152	0.00271932	0.00205305	0.149966	0.00104779	0.000649103	1.12e-06	0.243179	7.27e-05	0.394544	0.398784
ACC	0.000291288	0.462531	4.39e-05	0.0202752	8.18e-05	0.000263606	6.29e-05	1.44e-08	0.00311728	0.162959	0.00182293	0.0876833	0.742686	0.00258009	0.643488	0.0012457	0.0474898	0.00569019	0.329131	0.703646	0.101351	0.000394873	0.952225	0.000268663	0.442703	0.142545	0.0493101	0.0133835	0.00140342	0.947685	0.149353	0.0909173	0.312873	0.00204994	0.000577618	0.0207599	0.0410247	0.352979	0.00474894	0.00492745	0.00850169	0.469072	0.37402	4.32e-07	0.000355156	0.0705577	0.217669	0.111057	0.0889189
Trigonelline	0.00809838	0.897464	0.000112023	0.0636556	0.00123485	0.000549228	0.0441353	0.000145632	0.147145	0.572898	0.0104557	0.495379	0.521706	0.112562	0.156277	0.00271853	0.0165621	0.0167387	0.18184	0.532934	0.0254264	0.00113787	0.318849	0.00519611	0.0155175	0.6765	0.26643	0.10544	0.0723027	0.826142	0.871505	0.00842968	0.0230371	0.00745309	0.0405391	0.609453	0.019883	0.71718	0.00649071	0.00555051	0.0240414	0.692137	0.81639	0.00018634	0.000769084	0.581724	0.685553	0.517325	0.169966
4-Pyridoxic acid	0.70994	0.493575	0.00030021	0.326227	0.0934644	0.00333421	0.998988	0.00572461	0.479159	0.145378	0.152165	0.238766	0.00224059	0.108161	0.00209774	0.00474084	0.000293192	2.43e-05	2.5e-06	0.00276092	0.000309283	0.000530439	0.00420472	0.684578	0.000940005	0.388246	0.30998	0.912712	0.715176	0.0539852	0.0404387	0.000695942	8.01e-05	0.487492	0.20813	0.0299607	0.000928634	0.796836	0.0348531	0.0127036	0.0309086	0.0710514	0.0556472	0.000728417	3.37e-06	0.96705	1.12e-06	0.93891	0.852365
Kynurenic acid	0.51142	0.322186	0.000901903	0.00401437	0.260898	0.0595981	0.57577	0.00719925	0.442326	0.331216	0.692016	0.35909	0.392003	0.00186834	0.0305507	0.551964	0.474915	0.566192	0.502426	0.40365	0.35631	0.781716	0.167221	0.45853	0.410123	0.833047	0.0809041	0.00365103	0.847495	0.241059	0.35033	0.642409	0.325427	0.551351	0.00825035	0.0629307	0.375883	0.0826895	0.556945	0.332684	0.478132	0.75203	0.141506	0.053043	0.432923	0.000201322	0.743931	0.0109375	0.00585222
Tyramine	0.361745	0.878913	0.0393509	0.201151	0.125816	0.0455013	0.19695	0.0122337	0.615495	0.824509	0.165367	0.58952	0.192884	0.0981802	0.285814	4.33e-07	6e-08	1.14e-06	4.7e-07	0.450008	5.91e-08	2.53e-06	0.000933536	0.00567841	4.88e-05	0.156301	0.00573652	0.0211853	0.0446822	0.658649	0.881757	3.25e-10	6.01e-06	0.335033	0.116249	5.9e-07	3.59e-07	0.00725241	4.36e-06	1.05e-06	3.41e-05	0.217773	0.588368	0.000391104	6.49e-07	0.0248144	0.00060613	0.424294	0.388619
Serotonin	0.0479228	0.00174287	0.111813	0.128059	0.72187	0.284434	0.00107137	0.724984	4.23e-06	1.39e-06	0.434636	1.29e-06	3.35e-07	0.000312804	0.000178306	0.448451	0.133212	0.0153276	0.00705771	1.49e-15	0.111724	0.855822	0.000333328	0.000428794	0.021262	0.369849	0.35365	0.845595	2.29e-08	1.53e-24	1.93e-11	0.668723	0.0266187	2.15e-08	0.000586151	0.778346	0.231027	4.17e-07	0.180934	0.743967	0.509307	4.86e-09	6.09e-08	0.585705	0.217115	0.861555	0.00700522	0.197205	0.533876
[truncated: 35 more columns]
